# Supplementary material for: Parallel single-cell and bulk transcriptome analyses reveal key features of the gastric tumor microenvironment
Source: Genome Biol. 2022 Dec 22;23:265. doi: 10.1186/s13059-022-02828-2 (PMC9773611; doi:10.1186/s13059-022-02828-2)
Supplement: Supplementary file 3 — Additional file 3: Table S2. Differential expression of 96 cell subtypes. [file 13059_2022_2828_MOESM3_ESM.xlsx]

## Sheet: Sheet1
Table S2: Differential expression of 96 cell subtypes
	p_val	avg_logFC	pct.1	pct.2	p_val_adj	cluster	gene
ACKR1	0	252300166986629	0.768	0.014	0	EN10_Activated_SERPINE1	ACKR1
PLVAP	0	234203798494427	0.976	0.028	0	EN10_Activated_SERPINE1	PLVAP
VWF	0	214480039714877	0.963	0.029	0	EN10_Activated_SERPINE1	VWF
COL15A1	0	200597664380274	0.963	0.051	0	EN10_Activated_SERPINE1	COL15A1
SELE	0	194018699150223	0.622	0.005	0	EN10_Activated_SERPINE1	SELE
RTEL1-TNFRSF6B	0	174014374285071	0.488	0.012	0	EN10_Activated_SERPINE1	RTEL1-TNFRSF6B
RAMP3	0	165910213650488	0.878	0.024	0	EN10_Activated_SERPINE1	RAMP3
ECSCR-1	0	151385263156784	0.915	0.027	0	EN10_Activated_SERPINE1	ECSCR-1
ADGRL4	0	144760670754308	0.841	0.022	0	EN10_Activated_SERPINE1	ADGRL4
FAM167B	0	133157002180858	0.817	0.015	0	EN10_Activated_SERPINE1	FAM167B
VWA1	0	130813051740711	0.805	0.026	0	EN10_Activated_SERPINE1	VWA1
CLEC14A	0	128457503174912	0.817	0.034	0	EN10_Activated_SERPINE1	CLEC14A
SLCO2A1	0	11986814643667	0.732	0.02	0	EN10_Activated_SERPINE1	SLCO2A1
CDH5	0	113304419942652	0.793	0.02	0	EN10_Activated_SERPINE1	CDH5
PCAT19	0	111509786182831	0.695	0.012	0	EN10_Activated_SERPINE1	PCAT19
F2RL3	0	108392748834002	0.561	0.009	0	EN10_Activated_SERPINE1	F2RL3
EMCN	0	0.953387975302804	0.683	0.023	0	EN10_Activated_SERPINE1	EMCN
CXorf36	0	0.928472905602967	0.72	0.016	0	EN10_Activated_SERPINE1	CXorf36
TIE1	0	0.924421089864677	0.659	0.019	0	EN10_Activated_SERPINE1	TIE1
CYYR1	0	0.894847861705087	0.671	0.023	0	EN10_Activated_SERPINE1	CYYR1
TMEM255B	0	0.828852459310329	0.671	0.022	0	EN10_Activated_SERPINE1	TMEM255B
APLNR	0	0.812472591688677	0.537	0.012	0	EN10_Activated_SERPINE1	APLNR
TM4SF18	0	0.794108569713837	0.598	0.015	0	EN10_Activated_SERPINE1	TM4SF18
SELP	0	0.774122607614419	0.451	0.007	0	EN10_Activated_SERPINE1	SELP
SHANK3	0	0.628176198432259	0.512	0.01	0	EN10_Activated_SERPINE1	SHANK3
SPNS2	0	0.589750810405383	0.524	0.013	0	EN10_Activated_SERPINE1	SPNS2
RP11-536O18.1	0	0.447957959236583	0.317	0.004	0	EN10_Activated_SERPINE1	RP11-536O18.1
SEMA3F	2.74499e-286	0.542816091984701	0.439	0.01	6.94125e-282	EN10_Activated_SERPINE1	SEMA3F
PALMD	2.76479e-285	0.819259270080964	0.598	0.019	6.99131e-281	EN10_Activated_SERPINE1	PALMD
AQP1	3.49581e-286	132878479194909	0.634	0.022	8.83986e-281	EN10_Activated_SERPINE1	AQP1
CCL14	4.60177e-285	121268874279342	0.512	0.014	1.16365e-280	EN10_Activated_SERPINE1	CCL14
SOX18	3.67626e-279	0.680280198584135	0.512	0.014	9.29616e-275	EN10_Activated_SERPINE1	SOX18
IL3RA	1.59202e-276	10534734943757	0.707	0.028	4.02574e-271	EN10_Activated_SERPINE1	IL3RA
CALCRL	6.78668e-275	169196330564793	0.927	0.051	1.71615e-270	EN10_Activated_SERPINE1	CALCRL
RBP5	5.78412e-263	0.760348195363396	0.402	0.009	1.46263e-258	EN10_Activated_SERPINE1	RBP5
DOC2B	8.08654e-260	0.403870889078524	0.366	0.008	2.04484e-255	EN10_Activated_SERPINE1	DOC2B
KDR	1.44136e-256	0.550481312796455	0.427	0.011	3.64477e-252	EN10_Activated_SERPINE1	KDR
PCDH17	1.4921e-256	0.930671862349523	0.585	0.021	3.77307e-253	EN10_Activated_SERPINE1	PCDH17
MYCT1	7.18312e-253	0.55814651402077	0.549	0.018	1.8164e-248	EN10_Activated_SERPINE1	MYCT1
EGFL7	1.54538e-251	127407247520799	0.805	0.04	3.9078e-247	EN10_Activated_SERPINE1	EGFL7
CD93	2.3093e-249	151326428489943	0.915	0.054	5.83953e-245	EN10_Activated_SERPINE1	CD93
RAI14	4.15176e-238	111747646250796	0.695	0.032	1.04985e-233	EN10_Activated_SERPINE1	RAI14
MADCAM1	1.68069e-236	0.911434777085069	0.305	0.006	4.24996e-232	EN10_Activated_SERPINE1	MADCAM1
LHX6	7.26854e-235	0.314608137817543	0.28	0.005	1.83799e-232	EN10_Activated_SERPINE1	LHX6
SERPINE1	2.21328e-233	290903245661124	0.89	0.055	5.59672e-229	EN10_Activated_SERPINE1	SERPINE1
PODXL	9.92746e-227	0.73294278757487	0.573	0.022	2.51036e-222	EN10_Activated_SERPINE1	PODXL
ADAMTS9	1.839e-226	0.798544154249764	0.585	0.023	4.65029e-222	EN10_Activated_SERPINE1	ADAMTS9
ERG	3.68387e-225	0.597274902107191	0.488	0.016	9.3154e-221	EN10_Activated_SERPINE1	ERG
LINC01235	1.35928e-224	0.359200519101037	0.195	0.002	3.43721e-219	EN10_Activated_SERPINE1	LINC01235
MALL	4.18098e-223	0.816378413063576	0.585	0.023	1.05724e-219	EN10_Activated_SERPINE1	MALL
MMRN2	5.87874e-222	0.683205154331896	0.561	0.021	1.48656e-217	EN10_Activated_SERPINE1	MMRN2
S1PR1	1.6135e-217	100227864378855	0.78	0.043	4.08006e-213	EN10_Activated_SERPINE1	S1PR1
TM4SF1	7.03698e-217	211683522521802	0.988	0.073	1.77944e-212	EN10_Activated_SERPINE1	TM4SF1
HYAL2	7.8445e-217	152467356100424	0.915	0.062	1.98364e-213	EN10_Activated_SERPINE1	HYAL2
ZNF385D	8.581e-212	0.819511184321179	0.549	0.022	2.16988e-207	EN10_Activated_SERPINE1	ZNF385D
MEOX1	5.84704e-207	0.481031723360405	0.402	0.012	1.47854e-202	EN10_Activated_SERPINE1	MEOX1
SHROOM4	7.62337e-207	0.439569655151051	0.378	0.01	1.92772e-202	EN10_Activated_SERPINE1	SHROOM4
DYSF	3.39491e-205	0.592092480742004	0.415	0.012	8.58472e-201	EN10_Activated_SERPINE1	DYSF
KANK3	7.44221e-204	0.517652932360108	0.451	0.015	1.88191e-199	EN10_Activated_SERPINE1	KANK3
COL4A1	4.22031e-200	201208251977487	0.951	0.073	1.06719e-195	EN10_Activated_SERPINE1	COL4A1
HOXD8	1.33012e-198	0.336074370261393	0.329	0.008	3.36347e-194	EN10_Activated_SERPINE1	HOXD8
HECW2	2.51751e-195	0.476343331835443	0.378	0.011	6.36603e-191	EN10_Activated_SERPINE1	HECW2
RAPGEF5	1.6543e-187	0.719839415147576	0.537	0.023	4.18323e-183	EN10_Activated_SERPINE1	RAPGEF5
TEK	6.27185e-186	0.478961513869643	0.415	0.014	1.58596e-181	EN10_Activated_SERPINE1	TEK
SYNPO	5.697e-184	0.842774542534893	0.598	0.029	1.4406e-179	EN10_Activated_SERPINE1	SYNPO
CPLX1	4.94054e-183	0.425199642590682	0.366	0.011	1.24931e-178	EN10_Activated_SERPINE1	CPLX1
SOX7	1.29334e-180	0.516089769267062	0.378	0.012	3.27046e-176	EN10_Activated_SERPINE1	SOX7
ESAM	6.10428e-180	105057324178153	0.707	0.042	1.54359e-175	EN10_Activated_SERPINE1	ESAM
BCL6B	1.45385e-179	0.46949461684081	0.341	0.009	3.67635e-175	EN10_Activated_SERPINE1	BCL6B
COL4A2	2.37207e-178	194376851763854	0.939	0.08	5.99826e-174	EN10_Activated_SERPINE1	COL4A2
TSPAN7	1.4366e-177	128745682084004	0.561	0.027	3.63273e-173	EN10_Activated_SERPINE1	TSPAN7
MCTP1	2.46648e-171	0.849964606947275	0.659	0.038	6.23698e-167	EN10_Activated_SERPINE1	MCTP1
MCF2L	1.00913e-169	0.454695920706818	0.427	0.016	2.55178e-165	EN10_Activated_SERPINE1	MCF2L
TGM2	5.10014e-166	10849814179449	0.683	0.042	1.28967e-162	EN10_Activated_SERPINE1	TGM2
RAMP2	2.35433e-165	208606757940651	0.976	0.093	5.95341e-161	EN10_Activated_SERPINE1	RAMP2
CLEC1A	3.84306e-164	0.313191096577529	0.268	0.006	9.71794e-160	EN10_Activated_SERPINE1	CLEC1A
FLT1	1.00929e-162	0.680243660831817	0.537	0.026	2.55219e-157	EN10_Activated_SERPINE1	FLT1
HSPG2	6.13864e-157	19926930328668	0.963	0.1	1.55228e-152	EN10_Activated_SERPINE1	HSPG2
CLDN5	1.85e-156	10961769556601	0.524	0.026	4.67808e-152	EN10_Activated_SERPINE1	CLDN5
ARHGEF15	6.58333e-153	0.351850373620573	0.317	0.01	1.66473e-148	EN10_Activated_SERPINE1	ARHGEF15
RASIP1	4.71338e-152	0.537352850336885	0.39	0.015	1.19187e-147	EN10_Activated_SERPINE1	RASIP1
C1orf54	1.51307e-151	116013617946353	0.768	0.059	3.82609e-147	EN10_Activated_SERPINE1	C1orf54
MMRN1	4.59451e-151	0.565759382107969	0.317	0.01	1.16181e-146	EN10_Activated_SERPINE1	MMRN1
CNKSR3	2.1274e-148	0.659741801276062	0.451	0.02	5.37955e-145	EN10_Activated_SERPINE1	CNKSR3
LCN6	5.35229e-142	0.326618909488346	0.256	0.007	1.35343e-137	EN10_Activated_SERPINE1	LCN6
PTPRB	1.77171e-142	0.546503898923003	0.451	0.021	4.48013e-137	EN10_Activated_SERPINE1	PTPRB
CNTNAP3B	1.75041e-139	0.382671829489331	0.232	0.005	4.42625e-135	EN10_Activated_SERPINE1	CNTNAP3B
EPHB4	6.48802e-136	0.48221403008905	0.415	0.018	1.64062e-131	EN10_Activated_SERPINE1	EPHB4
TEAD4	1.03158e-135	0.426416741488757	0.366	0.014	2.60855e-131	EN10_Activated_SERPINE1	TEAD4
NOS3	3.49202e-134	0.367861143144267	0.305	0.01	8.83028e-130	EN10_Activated_SERPINE1	NOS3
MTUS1	6.10975e-134	101671700680199	0.866	0.085	1.54497e-129	EN10_Activated_SERPINE1	MTUS1
GJA1	9.31934e-134	0.787376662027688	0.659	0.047	2.35658e-129	EN10_Activated_SERPINE1	GJA1
NR5A2	9.19224e-133	0.275613168857017	0.268	0.008	2.32444e-128	EN10_Activated_SERPINE1	NR5A2
EPAS1	4.59706e-131	141288796497664	0.89	0.094	1.16246e-126	EN10_Activated_SERPINE1	EPAS1
MCAM	1.1657e-130	0.900654881590777	0.707	0.055	2.9477e-126	EN10_Activated_SERPINE1	MCAM
RHOJ	7.85099e-130	0.705644915285524	0.512	0.03	1.98528e-125	EN10_Activated_SERPINE1	RHOJ
CCDC3	8.47147e-129	0.521799029250783	0.439	0.022	2.14218e-124	EN10_Activated_SERPINE1	CCDC3
PLA1A	4.95623e-126	0.361883840145694	0.256	0.007	1.25328e-121	EN10_Activated_SERPINE1	PLA1A
ARHGAP23	6.48934e-126	0.38108930515319	0.354	0.014	1.64096e-121	EN10_Activated_SERPINE1	ARHGAP23
RNASE1	8.84531e-125	141148045828766	0.951	0.104	2.23671e-120	EN10_Activated_SERPINE1	RNASE1
TLL1	1.60579e-124	0.260881832566739	0.183	0.004	4.06055e-120	EN10_Activated_SERPINE1	TLL1
ADCY4	3.78765e-124	0.633918464020693	0.439	0.022	9.57784e-120	EN10_Activated_SERPINE1	ADCY4
CRIM1	2.41494e-123	0.891245313043063	0.683	0.056	6.10666e-119	EN10_Activated_SERPINE1	CRIM1
C2CD4B	3.34795e-124	0.830873437017866	0.415	0.02	8.46595e-119	EN10_Activated_SERPINE1	C2CD4B
ENG	2.79452e-119	177772303087085	0.927	0.118	7.06651e-115	EN10_Activated_SERPINE1	ENG
ROBO4	3.33144e-119	0.524289468944297	0.402	0.019	8.42422e-116	EN10_Activated_SERPINE1	ROBO4
TINAGL1	1.17923e-118	0.849711871693685	0.72	0.061	2.98191e-114	EN10_Activated_SERPINE1	TINAGL1
ADGRL2	5.15349e-117	0.538165409274591	0.488	0.029	1.30316e-112	EN10_Activated_SERPINE1	ADGRL2
BCAM	3.59009e-116	0.912642737431984	0.646	0.05	9.07826e-112	EN10_Activated_SERPINE1	BCAM
WWTR1	2.93754e-113	0.949416766259357	0.72	0.067	7.42816e-109	EN10_Activated_SERPINE1	WWTR1
CD200	1.6724e-112	0.547440963302577	0.463	0.027	4.229e-109	EN10_Activated_SERPINE1	CD200
LDB2	1.89821e-112	0.854724556981996	0.573	0.042	4.8e-108	EN10_Activated_SERPINE1	LDB2
PECAM1	2.72874e-112	194927481073178	0.988	0.147	6.90016e-108	EN10_Activated_SERPINE1	PECAM1
SOX17	2.00838e-111	0.347615572565387	0.305	0.012	5.07859e-107	EN10_Activated_SERPINE1	SOX17
MAPK11	9.23147e-112	0.467203802892318	0.341	0.015	2.33436e-106	EN10_Activated_SERPINE1	MAPK11
A2M	1.91245e-110	162282163986566	0.988	0.132	4.83602e-106	EN10_Activated_SERPINE1	A2M
NPDC1	1.69788e-108	140880799569552	0.927	0.121	4.29343e-104	EN10_Activated_SERPINE1	NPDC1
FAM198B	2.20127e-108	0.85935566132274	0.732	0.071	5.56635e-104	EN10_Activated_SERPINE1	FAM198B
PRSS23	8.22137e-108	145206774435574	0.939	0.118	2.07894e-103	EN10_Activated_SERPINE1	PRSS23
ADM5	8.30245e-108	0.254454302633195	0.232	0.007	2.09944e-103	EN10_Activated_SERPINE1	ADM5
CFI	1.63917e-107	0.626961653607643	0.463	0.029	4.14496e-104	EN10_Activated_SERPINE1	CFI
CRIP2	5.78541e-108	19100830976171	0.939	0.13	1.46296e-102	EN10_Activated_SERPINE1	CRIP2
GALNT18	3.28759e-105	0.409239008783051	0.329	0.015	8.31334e-101	EN10_Activated_SERPINE1	GALNT18
GNG11	1.79412e-103	176295782063935	0.939	0.132	4.5368e-99	EN10_Activated_SERPINE1	GNG11
ADAM15	3.27655e-103	112657963240562	0.817	0.096	8.28541e-98	EN10_Activated_SERPINE1	ADAM15
THSD7A	3.86757e-101	0.325607741403412	0.256	0.009	9.77992e-97	EN10_Activated_SERPINE1	THSD7A
CSF3	7.70815e-101	0.560324956240814	0.195	0.005	1.94916e-96	EN10_Activated_SERPINE1	CSF3
LMO2	4.27144e-99	0.511300005872175	0.476	0.032	1.08012e-94	EN10_Activated_SERPINE1	LMO2
SEPN1	4.35473e-99	0.550856494062065	0.573	0.046	1.10118e-94	EN10_Activated_SERPINE1	SEPN1
ACVRL1	6.03672e-99	0.898187102210603	0.695	0.069	1.5265e-94	EN10_Activated_SERPINE1	ACVRL1
PDLIM4	1.68754e-98	0.74787740068556	0.72	0.072	4.26729e-94	EN10_Activated_SERPINE1	PDLIM4
PDGFB	1.76287e-98	0.328311496773552	0.305	0.013	4.45777e-94	EN10_Activated_SERPINE1	PDGFB
PVRL2	5.69492e-98	0.944669879410535	0.817	0.097	1.44007e-93	EN10_Activated_SERPINE1	PVRL2
DOCK9	4.57941e-97	0.589516454656918	0.512	0.038	1.15799e-92	EN10_Activated_SERPINE1	DOCK9
PLXND1	1.55983e-96	0.618153480977661	0.634	0.057	3.94434e-92	EN10_Activated_SERPINE1	PLXND1
ADGRF5	1.26836e-94	0.542756736096895	0.415	0.025	3.20731e-91	EN10_Activated_SERPINE1	ADGRF5
SLC9A3R2	4.4278e-94	103692068646429	0.634	0.06	1.11966e-89	EN10_Activated_SERPINE1	SLC9A3R2
PKP4	1.47262e-92	0.547394689672683	0.476	0.034	3.72381e-88	EN10_Activated_SERPINE1	PKP4
NEURL1B	3.88425e-92	0.50028447347319	0.366	0.02	9.82209e-88	EN10_Activated_SERPINE1	NEURL1B
STAB1	7.45184e-91	0.539844682514812	0.524	0.041	1.88435e-86	EN10_Activated_SERPINE1	STAB1
ITGA5	1.61046e-90	109443831835377	0.72	0.082	4.07237e-86	EN10_Activated_SERPINE1	ITGA5
JAM2	2.70753e-90	0.718674813008639	0.537	0.044	6.84653e-86	EN10_Activated_SERPINE1	JAM2
BMPR2	2.37798e-89	0.83275779116233	0.707	0.079	6.01319e-85	EN10_Activated_SERPINE1	BMPR2
SPARCL1	6.44886e-89	222156674329772	0.988	0.167	1.63072e-84	EN10_Activated_SERPINE1	SPARCL1
PTPRM	8.04153e-89	0.529503941922504	0.451	0.031	2.03346e-84	EN10_Activated_SERPINE1	PTPRM
MPZL2	4.15093e-88	0.537300523335574	0.402	0.025	1.04964e-83	EN10_Activated_SERPINE1	MPZL2
HEG1	5.79141e-87	0.902051972999406	0.622	0.062	1.46447e-82	EN10_Activated_SERPINE1	HEG1
AFAP1L1	8.00164e-88	0.278525603989243	0.268	0.011	2.02338e-82	EN10_Activated_SERPINE1	AFAP1L1
SHE	1.12399e-85	0.275323453714967	0.305	0.015	2.84222e-81	EN10_Activated_SERPINE1	SHE
JAG2	1.78181e-84	0.290389586695475	0.244	0.01	4.50567e-80	EN10_Activated_SERPINE1	JAG2
CPXM2	2.65709e-84	0.275079900736464	0.268	0.012	6.71899e-80	EN10_Activated_SERPINE1	CPXM2
GPR4	5.01635e-84	0.293646486330101	0.28	0.013	1.26848e-79	EN10_Activated_SERPINE1	GPR4
LAMA5	8.22723e-83	0.575400609633845	0.451	0.034	2.08042e-78	EN10_Activated_SERPINE1	LAMA5
GRB10	1.12908e-82	0.500586260565958	0.354	0.021	2.85511e-78	EN10_Activated_SERPINE1	GRB10
RND1	3.45421e-81	0.601974562334519	0.463	0.036	8.73467e-77	EN10_Activated_SERPINE1	RND1
RASA4	4.98815e-81	0.542815479959901	0.488	0.04	1.26135e-76	EN10_Activated_SERPINE1	RASA4
KIAA1462	1.03213e-80	0.351898266192117	0.293	0.014	2.60995e-76	EN10_Activated_SERPINE1	KIAA1462
ARHGAP29	1.10922e-80	0.815703595498197	0.732	0.087	2.80489e-77	EN10_Activated_SERPINE1	ARHGAP29
S100A16	2.78925e-80	0.972160987346458	0.732	0.09	7.05317e-76	EN10_Activated_SERPINE1	S100A16
COL18A1	1.55738e-79	0.988457523048628	0.829	0.118	3.93815e-75	EN10_Activated_SERPINE1	COL18A1
NNMT	7.03861e-79	105795361776848	0.878	0.123	1.77985e-74	EN10_Activated_SERPINE1	NNMT
SPRY1	1.7834e-79	157830180702882	0.793	0.115	4.50968e-74	EN10_Activated_SERPINE1	SPRY1
IFI27	2.18215e-78	198983338748765	1	0.202	5.51801e-74	EN10_Activated_SERPINE1	IFI27
CASC15	2.33721e-78	0.376527414730841	0.244	0.01	5.9101e-74	EN10_Activated_SERPINE1	CASC15
SDPR	3.34658e-78	0.739553633603441	0.561	0.053	8.46251e-74	EN10_Activated_SERPINE1	SDPR
FAP	1.99764e-77	0.304246204107582	0.341	0.02	5.05144e-73	EN10_Activated_SERPINE1	FAP
CD34	3.68595e-77	0.949876897690284	0.707	0.083	9.32066e-73	EN10_Activated_SERPINE1	CD34
PLCB1	1.63145e-76	0.502624752163524	0.5	0.043	4.12544e-72	EN10_Activated_SERPINE1	PLCB1
NRP1	2.21108e-76	0.79681773008523	0.634	0.071	5.59115e-72	EN10_Activated_SERPINE1	NRP1
FZD4	5.87292e-78	0.498972009201937	0.439	0.034	1.48508e-71	EN10_Activated_SERPINE1	FZD4
SPARC	7.97596e-76	156853462914938	0.988	0.183	2.01688e-71	EN10_Activated_SERPINE1	SPARC
NRGN	1.01115e-75	0.404509292111081	0.329	0.019	2.5569e-71	EN10_Activated_SERPINE1	NRGN
EMP1	2.23554e-76	128560794418982	0.878	0.139	5.653e-71	EN10_Activated_SERPINE1	EMP1
SNCG	5.51447e-75	0.549116758235675	0.463	0.037	1.39444e-70	EN10_Activated_SERPINE1	SNCG
SWAP70	9.61559e-75	0.889160197390997	0.768	0.107	2.43149e-70	EN10_Activated_SERPINE1	SWAP70
RCAN1	1.48343e-74	0.991017985073818	0.634	0.073	3.75116e-70	EN10_Activated_SERPINE1	RCAN1
CAV2	2.06588e-73	0.718900367761974	0.646	0.073	5.224e-69	EN10_Activated_SERPINE1	CAV2
NOSTRIN	6.23846e-73	0.521065708473355	0.402	0.03	1.57752e-68	EN10_Activated_SERPINE1	NOSTRIN
FOXC1	7.8235e-73	0.356039187348173	0.268	0.013	1.97833e-68	EN10_Activated_SERPINE1	FOXC1
S100A3	8.60904e-73	0.370572741949084	0.28	0.014	2.17697e-68	EN10_Activated_SERPINE1	S100A3
LMCD1	2.02803e-72	0.771649868560471	0.549	0.055	5.12829e-67	EN10_Activated_SERPINE1	LMCD1
CD109	1.59827e-70	0.445266015631531	0.415	0.032	4.04155e-66	EN10_Activated_SERPINE1	CD109
MYO10	3.24342e-70	0.432271640043195	0.415	0.032	8.20164e-66	EN10_Activated_SERPINE1	MYO10
SCARF1	3.31474e-70	0.368048908637833	0.305	0.018	8.38199e-66	EN10_Activated_SERPINE1	SCARF1
NUAK1	8.94068e-70	0.389398125754684	0.341	0.022	2.26083e-65	EN10_Activated_SERPINE1	NUAK1
PDLIM1	1.18016e-69	180360215613192	0.963	0.209	2.98426e-65	EN10_Activated_SERPINE1	PDLIM1
ADAMTS6	3.10625e-69	0.370024865457772	0.28	0.015	7.85477e-65	EN10_Activated_SERPINE1	ADAMTS6
ACTN1	6.2694e-69	0.888940624572782	0.78	0.113	1.58534e-64	EN10_Activated_SERPINE1	ACTN1
FAM171A1	9.3489e-69	0.382026870519117	0.378	0.027	2.36406e-65	EN10_Activated_SERPINE1	FAM171A1
FGD5	1.0334e-68	0.355386462022079	0.329	0.021	2.61315e-64	EN10_Activated_SERPINE1	FGD5
CDH13	1.2432e-68	0.44127203104077	0.366	0.025	3.14368e-64	EN10_Activated_SERPINE1	CDH13
EFNB2	4.5954e-68	0.477109807293896	0.415	0.033	1.16204e-63	EN10_Activated_SERPINE1	EFNB2
MGST2	6.55078e-68	0.808757694724347	0.707	0.096	1.6565e-63	EN10_Activated_SERPINE1	MGST2
NDST1	2.13733e-68	0.445683963660929	0.415	0.033	5.40466e-63	EN10_Activated_SERPINE1	NDST1
NFIB	2.92337e-67	0.994456985155221	0.744	0.108	7.39233e-63	EN10_Activated_SERPINE1	NFIB
S100A13	4.63126e-67	116408620739708	0.89	0.153	1.17111e-62	EN10_Activated_SERPINE1	S100A13
IGFBP7	8.0081e-67	218521611729091	1	0.227	2.02501e-63	EN10_Activated_SERPINE1	IGFBP7
DPYSL3	1.84881e-66	0.809798307687341	0.61	0.071	4.67507e-62	EN10_Activated_SERPINE1	DPYSL3
PTRF	2.02076e-66	106142087541826	0.902	0.149	5.10989e-62	EN10_Activated_SERPINE1	PTRF
FAM84B	2.18475e-66	0.301439575307928	0.28	0.016	5.52459e-62	EN10_Activated_SERPINE1	FAM84B
TCF4	2.3812e-66	146114533145888	0.963	0.213	6.02134e-62	EN10_Activated_SERPINE1	TCF4
CSRP2	2.91379e-66	0.914992949276012	0.488	0.045	7.3681e-62	EN10_Activated_SERPINE1	CSRP2
PIK3R3	1.39074e-65	0.454259393981894	0.439	0.038	3.51676e-61	EN10_Activated_SERPINE1	PIK3R3
EPB41L4A	5.22937e-66	0.331823940985014	0.329	0.022	1.32235e-60	EN10_Activated_SERPINE1	EPB41L4A
ETS2	6.99222e-66	109969000566102	0.878	0.157	1.76812e-60	EN10_Activated_SERPINE1	ETS2
TNFAIP1	7.36716e-66	0.499806438564786	0.476	0.045	1.86293e-60	EN10_Activated_SERPINE1	TNFAIP1
CAV1	8.72084e-65	133529505962974	0.878	0.159	2.20524e-60	EN10_Activated_SERPINE1	CAV1
SEMA6B	1.66686e-64	0.326334579622963	0.28	0.016	4.215e-60	EN10_Activated_SERPINE1	SEMA6B
ABL2	1.95829e-64	0.832455862470269	0.659	0.085	4.95193e-60	EN10_Activated_SERPINE1	ABL2
MAPK12	3.95051e-64	0.263971303599436	0.232	0.011	9.98966e-60	EN10_Activated_SERPINE1	MAPK12
ELK3	4.21985e-63	0.883632011408876	0.732	0.114	1.06707e-58	EN10_Activated_SERPINE1	ELK3
ITGA6	6.79484e-63	0.931089704952527	0.732	0.108	1.71821e-58	EN10_Activated_SERPINE1	ITGA6
DLC1	1.43481e-62	0.727798886539851	0.646	0.082	3.62822e-58	EN10_Activated_SERPINE1	DLC1
PLS3	2.72771e-62	0.70087628228234	0.646	0.083	6.89756e-58	EN10_Activated_SERPINE1	PLS3
TNFRSF10D	5.43619e-62	0.566504304985548	0.488	0.048	1.37465e-57	EN10_Activated_SERPINE1	TNFRSF10D
APOLD1	1.43106e-60	0.678860745436926	0.524	0.057	3.61873e-56	EN10_Activated_SERPINE1	APOLD1
NCOA7	1.54809e-60	144080293356243	0.829	0.158	3.91466e-57	EN10_Activated_SERPINE1	NCOA7
MATN2	3.2898e-60	0.648317035051606	0.549	0.062	8.31892e-56	EN10_Activated_SERPINE1	MATN2
HAPLN3	4.1496e-60	0.654741606828144	0.439	0.041	1.04931e-56	EN10_Activated_SERPINE1	HAPLN3
LAMC1	4.16472e-60	0.763427475562803	0.72	0.105	1.05313e-55	EN10_Activated_SERPINE1	LAMC1
PCDH1	5.27724e-60	0.278332443040187	0.293	0.018	1.33446e-55	EN10_Activated_SERPINE1	PCDH1
IPO11	5.85221e-61	0.440139360791094	0.39	0.033	1.47985e-55	EN10_Activated_SERPINE1	IPO11
GFOD2	1.13162e-59	0.381035656304088	0.378	0.03	2.86152e-55	EN10_Activated_SERPINE1	GFOD2
KIFC3	1.44565e-59	0.46285160065216	0.378	0.031	3.65562e-55	EN10_Activated_SERPINE1	KIFC3
LRRC1	1.50817e-59	0.318797424067469	0.329	0.023	3.81371e-55	EN10_Activated_SERPINE1	LRRC1
FAM129B	1.80845e-59	0.405134825736323	0.427	0.038	4.57303e-55	EN10_Activated_SERPINE1	FAM129B
HTRA1	8.24059e-59	0.970980394614179	0.768	0.122	2.0838e-54	EN10_Activated_SERPINE1	HTRA1
ITGA10	9.32105e-58	0.28207517666552	0.207	0.01	2.35701e-53	EN10_Activated_SERPINE1	ITGA10
LAPTM4B	4.08542e-57	0.469905987115628	0.476	0.049	1.03308e-52	EN10_Activated_SERPINE1	LAPTM4B
RAB13	7.37341e-57	133474218009174	0.817	0.158	1.86452e-52	EN10_Activated_SERPINE1	RAB13
RAPGEF3	8.06399e-57	0.364834933176393	0.305	0.021	2.03914e-52	EN10_Activated_SERPINE1	RAPGEF3
OAZ3	1.52481e-56	0.250813562086067	0.159	0.006	3.8558e-52	EN10_Activated_SERPINE1	OAZ3
FAM213A	9.11892e-56	0.563463912806862	0.524	0.06	2.3059e-51	EN10_Activated_SERPINE1	FAM213A
PON2	1.40414e-55	0.692696388312605	0.598	0.079	3.55065e-51	EN10_Activated_SERPINE1	PON2
UPP1	4.97929e-55	117018986879389	0.756	0.139	1.25911e-50	EN10_Activated_SERPINE1	UPP1
BACE2	5.5496e-55	0.862663563336608	0.622	0.086	1.40333e-51	EN10_Activated_SERPINE1	BACE2
NOTCH4	9.28701e-55	0.36330514309513	0.305	0.021	2.34841e-50	EN10_Activated_SERPINE1	NOTCH4
SMAD1	2.11586e-54	0.487408374941828	0.402	0.037	5.35038e-50	EN10_Activated_SERPINE1	SMAD1
KIAA0355	3.42509e-54	0.539393037585492	0.5	0.057	8.66103e-50	EN10_Activated_SERPINE1	KIAA0355
NR2F2	3.73628e-54	0.753954285901319	0.61	0.084	9.44793e-50	EN10_Activated_SERPINE1	NR2F2
EVA1C	4.77079e-54	0.437683805121807	0.402	0.037	1.20639e-49	EN10_Activated_SERPINE1	EVA1C
FSCN1	5.88669e-54	0.71882773424905	0.524	0.062	1.48857e-49	EN10_Activated_SERPINE1	FSCN1
MGP	1.01831e-53	108641725280888	0.915	0.174	2.575e-49	EN10_Activated_SERPINE1	MGP
BCR	2.38697e-52	0.337209196420469	0.366	0.031	6.03592e-48	EN10_Activated_SERPINE1	BCR
PRCP	3.06751e-52	155384409785551	0.841	0.193	7.75681e-48	EN10_Activated_SERPINE1	PRCP
P2RY6	5.14473e-52	0.402696109155928	0.268	0.017	1.30095e-47	EN10_Activated_SERPINE1	P2RY6
NRP2	2.88041e-51	0.450496565885739	0.39	0.036	7.2837e-47	EN10_Activated_SERPINE1	NRP2
POSTN	4.80648e-51	0.811716059063533	0.402	0.038	1.21541e-46	EN10_Activated_SERPINE1	POSTN
DUSP23	2.03042e-50	115297548508508	0.707	0.13	5.13431e-46	EN10_Activated_SERPINE1	DUSP23
AGRN	2.26156e-50	0.440121945079042	0.402	0.039	5.7188e-46	EN10_Activated_SERPINE1	AGRN
PPM1F	2.42661e-50	0.450937666524509	0.39	0.037	6.13618e-48	EN10_Activated_SERPINE1	PPM1F
CLIC2	5.69205e-51	0.50282001646826	0.463	0.051	1.43935e-45	EN10_Activated_SERPINE1	CLIC2
DOK5	2.63368e-49	0.261846373988882	0.256	0.016	6.65978e-45	EN10_Activated_SERPINE1	DOK5
FAM101B	5.33138e-52	0.389686897582315	0.402	0.039	1.34815e-44	EN10_Activated_SERPINE1	FAM101B
INSR	7.50679e-49	0.598663456921962	0.512	0.064	1.89824e-44	EN10_Activated_SERPINE1	INSR
EDIL3	1.07447e-48	0.342056303077824	0.354	0.03	2.71701e-44	EN10_Activated_SERPINE1	EDIL3
RDX	1.66078e-49	106304650596576	0.817	0.18	4.19961e-44	EN10_Activated_SERPINE1	RDX
ICAM1	2.27318e-48	15307535018998	0.756	0.148	5.74818e-44	EN10_Activated_SERPINE1	ICAM1
RBMS2	3.748e-49	0.462882185780117	0.415	0.043	9.47756e-44	EN10_Activated_SERPINE1	RBMS2
PXDN	5.21763e-48	0.723116937237778	0.439	0.048	1.31938e-43	EN10_Activated_SERPINE1	PXDN
LAMB1	7.95847e-49	0.633233861046426	0.537	0.07	2.01246e-44	EN10_Activated_SERPINE1	LAMB1
RASAL2	5.17119e-47	0.349424827416176	0.354	0.032	1.30764e-42	EN10_Activated_SERPINE1	RASAL2
MKL2	8.61511e-47	0.613686575519996	0.427	0.047	2.1785e-42	EN10_Activated_SERPINE1	MKL2
CLDN15	9.37648e-47	0.394607176293646	0.317	0.026	2.37103e-42	EN10_Activated_SERPINE1	CLDN15
ENTPD1	1.77712e-46	0.854262568859116	0.683	0.121	4.49381e-42	EN10_Activated_SERPINE1	ENTPD1
COX7A1	1.79313e-46	0.57947801301763	0.537	0.071	4.53428e-42	EN10_Activated_SERPINE1	COX7A1
FAM107A	3.81623e-45	0.396761619821323	0.317	0.026	9.65011e-41	EN10_Activated_SERPINE1	FAM107A
PNP	4.55812e-45	0.983731911928596	0.756	0.15	1.15261e-40	EN10_Activated_SERPINE1	PNP
LIMS2	6.61004e-46	0.494369445336222	0.5	0.062	1.67148e-40	EN10_Activated_SERPINE1	LIMS2
NCKAP1	8.88949e-45	0.485823911831237	0.524	0.07	2.24788e-40	EN10_Activated_SERPINE1	NCKAP1
ATP8B1	1.5848e-44	0.350407549439823	0.378	0.037	4.00749e-40	EN10_Activated_SERPINE1	ATP8B1
TGFBR2	4.12243e-44	129995173605819	0.854	0.217	1.04244e-39	EN10_Activated_SERPINE1	TGFBR2
PTPN14	5.82148e-44	0.337358917416056	0.329	0.029	1.47208e-40	EN10_Activated_SERPINE1	PTPN14
DCHS1	9.49621e-44	0.289846568617222	0.268	0.02	2.40131e-39	EN10_Activated_SERPINE1	DCHS1
RPS6KA2	1.21487e-43	0.393693678412913	0.39	0.04	3.07204e-39	EN10_Activated_SERPINE1	RPS6KA2
SERPINH1	1.27728e-43	0.883303635672062	0.768	0.145	3.22987e-39	EN10_Activated_SERPINE1	SERPINH1
PREX2	2.99429e-43	0.32124820963269	0.317	0.027	7.57167e-40	EN10_Activated_SERPINE1	PREX2
CD59	4.24042e-43	147256310543163	0.988	0.344	1.07227e-38	EN10_Activated_SERPINE1	CD59
SASH1	5.0068e-44	0.527162865688853	0.427	0.049	1.26607e-38	EN10_Activated_SERPINE1	SASH1
APP	9.84846e-43	0.977124725649597	0.927	0.219	2.49038e-38	EN10_Activated_SERPINE1	APP
RP11-382A20.3	3.00556e-42	0.465036678557265	0.415	0.046	7.60015e-38	EN10_Activated_SERPINE1	RP11-382A20.3
COLGALT1	6.05139e-42	0.616744565553054	0.488	0.065	1.53021e-37	EN10_Activated_SERPINE1	COLGALT1
FKBP1A	7.84403e-42	214877074976192	0.988	0.473	1.98352e-37	EN10_Activated_SERPINE1	FKBP1A
YES1	8.87451e-42	0.514836595303453	0.524	0.073	2.2441e-38	EN10_Activated_SERPINE1	YES1
DPYSL2	9.28495e-42	0.704710905814664	0.707	0.134	2.34788e-37	EN10_Activated_SERPINE1	DPYSL2
C8orf4	1.15965e-41	0.616214916561092	0.463	0.057	2.93241e-37	EN10_Activated_SERPINE1	C8orf4
EHD4	2.36443e-41	0.737812365959573	0.573	0.094	5.97892e-37	EN10_Activated_SERPINE1	EHD4
MAP1B	2.98216e-41	0.614354082119546	0.549	0.078	7.541e-38	EN10_Activated_SERPINE1	MAP1B
IFITM3	8.88474e-41	166582576332399	1	0.365	2.24668e-36	EN10_Activated_SERPINE1	IFITM3
EOGT	2.54765e-41	0.336012238126321	0.341	0.033	6.44224e-36	EN10_Activated_SERPINE1	EOGT
NDRG1	1.10625e-39	0.778745368822845	0.732	0.152	2.79738e-35	EN10_Activated_SERPINE1	NDRG1
CTHRC1	1.97219e-39	0.729615018027444	0.5	0.069	4.98706e-36	EN10_Activated_SERPINE1	CTHRC1
PTMS	3.87153e-39	114511140383783	0.951	0.275	9.78993e-35	EN10_Activated_SERPINE1	PTMS
PRKCDBP	6.55204e-39	0.904762167740823	0.707	0.134	1.65682e-34	EN10_Activated_SERPINE1	PRKCDBP
IGFBP4	1.21366e-38	106706126224002	0.841	0.185	3.06899e-34	EN10_Activated_SERPINE1	IGFBP4
TSPAN18	2.12862e-39	0.26473053970482	0.232	0.016	5.38263e-34	EN10_Activated_SERPINE1	TSPAN18
ENPP2	2.28066e-38	0.509336969698666	0.329	0.032	5.7671e-34	EN10_Activated_SERPINE1	ENPP2
ANKRD65	2.33798e-38	0.285226195097877	0.232	0.016	5.91206e-34	EN10_Activated_SERPINE1	ANKRD65
APLN	2.411e-38	0.33948634032498	0.134	0.006	6.0967e-34	EN10_Activated_SERPINE1	APLN
CMIP	2.61508e-38	0.717136996298985	0.634	0.118	6.61275e-34	EN10_Activated_SERPINE1	CMIP
FLNB	4.85463e-38	0.568202767362238	0.5	0.072	1.22759e-33	EN10_Activated_SERPINE1	FLNB
PLEKHG1	7.22529e-38	0.426687663574191	0.341	0.035	1.82706e-33	EN10_Activated_SERPINE1	PLEKHG1
SAMD4A	8.46871e-38	0.344589850934577	0.329	0.032	2.14148e-33	EN10_Activated_SERPINE1	SAMD4A
ECE1	1.04761e-37	0.723801247415742	0.585	0.103	2.6491e-33	EN10_Activated_SERPINE1	ECE1
STOM	1.19673e-37	101491293273291	0.89	0.257	3.02618e-34	EN10_Activated_SERPINE1	STOM
ADGRG1	1.27074e-37	0.486102884569695	0.378	0.043	3.21333e-33	EN10_Activated_SERPINE1	ADGRG1
NRN1	1.33525e-37	0.296874899961435	0.28	0.023	3.37646e-33	EN10_Activated_SERPINE1	NRN1
TNFAIP8L1	2.35863e-37	0.382991877682873	0.329	0.033	5.96427e-33	EN10_Activated_SERPINE1	TNFAIP8L1
CNN3	2.96323e-37	0.862800104468423	0.768	0.161	7.49312e-33	EN10_Activated_SERPINE1	CNN3
ITPRIP	3.03699e-37	0.524233267777221	0.415	0.051	7.67964e-33	EN10_Activated_SERPINE1	ITPRIP
PKIG	8.68499e-37	0.630321639783793	0.634	0.116	2.19617e-33	EN10_Activated_SERPINE1	PKIG
RAB11A	1.85245e-36	126363421875828	0.89	0.288	4.6843e-32	EN10_Activated_SERPINE1	RAB11A
CTTN	1.91658e-36	0.553310475772772	0.549	0.087	4.84645e-32	EN10_Activated_SERPINE1	CTTN
EDN1	3.21957e-36	0.600719631961695	0.244	0.019	8.14133e-32	EN10_Activated_SERPINE1	EDN1
PPFIBP1	3.50547e-36	0.469900172102616	0.561	0.089	8.86428e-32	EN10_Activated_SERPINE1	PPFIBP1
PGM2L1	1.12552e-35	0.52543234259991	0.439	0.058	2.8461e-31	EN10_Activated_SERPINE1	PGM2L1
HIP1	1.17476e-35	0.401892761607398	0.439	0.058	2.97062e-31	EN10_Activated_SERPINE1	HIP1
CD81	1.41598e-35	0.982997804631035	0.817	0.212	3.5806e-31	EN10_Activated_SERPINE1	CD81
ZNF521	1.71079e-35	0.317471447853635	0.28	0.025	4.32606e-31	EN10_Activated_SERPINE1	ZNF521
RPGR	2.15188e-35	0.422170544123613	0.39	0.047	5.44145e-31	EN10_Activated_SERPINE1	RPGR
TNS2	3.59065e-35	0.435320936543653	0.463	0.064	9.07967e-31	EN10_Activated_SERPINE1	TNS2
TRIOBP	4.98728e-35	0.569166255798129	0.585	0.1	1.26113e-30	EN10_Activated_SERPINE1	TRIOBP
SPRY4	6.47571e-35	0.289433686670538	0.256	0.021	1.63751e-30	EN10_Activated_SERPINE1	SPRY4
SPHK1	6.63207e-35	0.467305935834758	0.402	0.049	1.67705e-30	EN10_Activated_SERPINE1	SPHK1
FAM65A	6.86908e-35	0.503382007034925	0.476	0.069	1.73699e-30	EN10_Activated_SERPINE1	FAM65A
ITGAV	8.0295e-35	0.682735252402571	0.598	0.108	2.03042e-30	EN10_Activated_SERPINE1	ITGAV
SOCS2	1.02535e-34	0.510360100193243	0.415	0.053	2.59281e-31	EN10_Activated_SERPINE1	SOCS2
ASPH	1.34344e-34	0.666953717009204	0.683	0.139	3.39717e-30	EN10_Activated_SERPINE1	ASPH
SHC1	1.40787e-34	0.702600156869789	0.61	0.114	3.56008e-30	EN10_Activated_SERPINE1	SHC1
CSGALNACT1	2.17835e-34	0.378894101925106	0.402	0.05	5.5084e-30	EN10_Activated_SERPINE1	CSGALNACT1
TPD52L1	3.6512e-34	0.400906458030125	0.317	0.032	9.23279e-30	EN10_Activated_SERPINE1	TPD52L1
DUSP6	4.68631e-34	0.620244825968941	0.573	0.097	1.18503e-29	EN10_Activated_SERPINE1	DUSP6
SVIL	5.36053e-35	0.568904412814268	0.476	0.069	1.35552e-29	EN10_Activated_SERPINE1	SVIL
RBPMS	1.25314e-33	0.609815833741938	0.573	0.098	3.16883e-29	EN10_Activated_SERPINE1	RBPMS
PTPRK	4.17647e-33	0.507881521066401	0.476	0.07	1.0561e-28	EN10_Activated_SERPINE1	PTPRK
TMEM204	5.31274e-33	0.437903029218669	0.451	0.063	1.34343e-28	EN10_Activated_SERPINE1	TMEM204
STXBP1	8.76265e-33	0.253333628483997	0.293	0.028	2.21581e-28	EN10_Activated_SERPINE1	STXBP1
CD9	1.49859e-32	112921560636904	0.854	0.235	3.7895e-28	EN10_Activated_SERPINE1	CD9
TSPAN13	2.96067e-32	0.670381115093223	0.573	0.105	7.48666e-28	EN10_Activated_SERPINE1	TSPAN13
ROBO1	3.49314e-32	0.3631096979367	0.317	0.033	8.8331e-28	EN10_Activated_SERPINE1	ROBO1
SH3TC1	4.61339e-32	0.570782511665974	0.378	0.048	1.16659e-27	EN10_Activated_SERPINE1	SH3TC1
DOCK6	8.11499e-32	0.288862694452949	0.28	0.026	2.05204e-27	EN10_Activated_SERPINE1	DOCK6
CDK2AP1	9.43161e-32	0.448479965164442	0.427	0.059	2.38497e-27	EN10_Activated_SERPINE1	CDK2AP1
TMEM2	1.00706e-31	0.78836747281873	0.72	0.168	2.54655e-27	EN10_Activated_SERPINE1	TMEM2
COL6A2	1.57483e-31	0.960028057243277	0.744	0.159	3.98228e-27	EN10_Activated_SERPINE1	COL6A2
TSPAN6	1.67939e-31	0.349786998040577	0.341	0.039	4.24667e-27	EN10_Activated_SERPINE1	TSPAN6
NGFRAP1	1.88635e-31	0.661648507083098	0.732	0.16	4.77e-27	EN10_Activated_SERPINE1	NGFRAP1
LAMA4	3.10337e-31	0.723707469991781	0.537	0.092	7.84749e-27	EN10_Activated_SERPINE1	LAMA4
HSPA12B	4.46512e-31	0.283133308655801	0.256	0.023	1.1291e-27	EN10_Activated_SERPINE1	HSPA12B
PLXNA2	4.84446e-31	0.319541292654496	0.293	0.029	1.22502e-26	EN10_Activated_SERPINE1	PLXNA2
TSPAN15	6.59375e-31	0.352256388301917	0.341	0.039	1.66736e-26	EN10_Activated_SERPINE1	TSPAN15
LEF1	6.6434e-31	0.329390817665751	0.341	0.039	1.67992e-26	EN10_Activated_SERPINE1	LEF1
TRIM47	7.49999e-31	0.479602491045646	0.451	0.066	1.89652e-27	EN10_Activated_SERPINE1	TRIM47
FSTL1	9.20341e-31	0.421315150533842	0.683	0.132	2.32727e-26	EN10_Activated_SERPINE1	FSTL1
FRY	9.48149e-31	0.298924180372212	0.305	0.032	2.39758e-26	EN10_Activated_SERPINE1	FRY
MLLT4	2.39366e-30	0.368448092398645	0.415	0.057	6.05285e-26	EN10_Activated_SERPINE1	MLLT4
RHOC	2.80504e-30	0.994313457320924	0.902	0.288	7.0931e-26	EN10_Activated_SERPINE1	RHOC
GNAI2	3.17424e-30	105427266077409	0.878	0.288	8.02671e-26	EN10_Activated_SERPINE1	GNAI2
MARCKSL1	4.48569e-30	0.997944353736981	0.805	0.219	1.1343e-25	EN10_Activated_SERPINE1	MARCKSL1
IGFBP3	6.11959e-30	0.708308764800233	0.378	0.049	1.54746e-26	EN10_Activated_SERPINE1	IGFBP3
DIXDC1	7.11378e-30	0.309436311571581	0.366	0.045	1.79886e-26	EN10_Activated_SERPINE1	DIXDC1
CALD1	1.93263e-29	0.416140639927507	0.793	0.177	4.88704e-25	EN10_Activated_SERPINE1	CALD1
PMP22	2.02289e-29	0.853222999435442	0.72	0.16	5.11529e-25	EN10_Activated_SERPINE1	PMP22
UBTD1	2.73678e-29	0.329219553135684	0.293	0.03	6.92051e-25	EN10_Activated_SERPINE1	UBTD1
MARCKS	2.7577e-30	0.876950132530909	0.805	0.221	6.97339e-25	EN10_Activated_SERPINE1	MARCKS
ITGB4	3.25221e-29	0.349828640107796	0.366	0.045	8.22387e-25	EN10_Activated_SERPINE1	ITGB4
SNTB2	3.31447e-29	0.495505263851518	0.537	0.096	8.38129e-25	EN10_Activated_SERPINE1	SNTB2
NEDD9	3.76088e-29	0.885749543003482	0.695	0.169	9.51015e-25	EN10_Activated_SERPINE1	NEDD9
CYR61	7.74982e-29	120847848791157	0.646	0.133	1.9597e-24	EN10_Activated_SERPINE1	CYR61
PIK3C2A	7.95929e-29	0.471925340054799	0.512	0.088	2.01267e-25	EN10_Activated_SERPINE1	PIK3C2A
KLF7	1.52196e-28	0.497152314578292	0.427	0.064	3.84858e-24	EN10_Activated_SERPINE1	KLF7
RIN2	2.71014e-28	0.266011289574235	0.317	0.035	6.85314e-24	EN10_Activated_SERPINE1	RIN2
BCAR1	3.22009e-28	0.281461746529538	0.329	0.038	8.14265e-24	EN10_Activated_SERPINE1	BCAR1
DENND5A	7.28846e-28	0.32592511763145	0.341	0.042	1.84303e-23	EN10_Activated_SERPINE1	DENND5A
C4orf32	8.25251e-28	0.507925527774779	0.402	0.057	2.08681e-23	EN10_Activated_SERPINE1	C4orf32
SOX4	3.27626e-27	0.851357579798509	0.585	0.118	8.28467e-23	EN10_Activated_SERPINE1	SOX4
IL33	3.55896e-27	0.681892466845764	0.451	0.07	8.99954e-23	EN10_Activated_SERPINE1	IL33
ITPKC	4.24124e-27	0.379330629241857	0.305	0.034	1.07248e-22	EN10_Activated_SERPINE1	ITPKC
ITGB1	5.6775e-27	0.925259318672264	0.902	0.321	1.43567e-22	EN10_Activated_SERPINE1	ITGB1
MAGI1	6.48643e-27	0.353876741350247	0.305	0.034	1.64022e-22	EN10_Activated_SERPINE1	MAGI1
FAM43A	6.83453e-27	0.484875611694313	0.378	0.051	1.72825e-22	EN10_Activated_SERPINE1	FAM43A
GRASP	1.03039e-26	0.397578603764198	0.378	0.051	2.60554e-22	EN10_Activated_SERPINE1	GRASP
CCDC85B	2.22163e-26	103383422540288	0.902	0.349	5.61784e-22	EN10_Activated_SERPINE1	CCDC85B
ATP11C	4.82992e-26	0.366284149940718	0.341	0.043	1.22134e-21	EN10_Activated_SERPINE1	ATP11C
SNCA	1.15701e-25	0.368415384886833	0.268	0.028	2.92574e-21	EN10_Activated_SERPINE1	SNCA
IL6ST	1.39901e-25	0.918815686918121	0.902	0.318	3.53767e-21	EN10_Activated_SERPINE1	IL6ST
CTTNBP2NL	1.43865e-25	0.344637069757715	0.317	0.038	3.63791e-21	EN10_Activated_SERPINE1	CTTNBP2NL
EFNB1	1.5557e-25	0.329159651170659	0.268	0.028	3.9339e-21	EN10_Activated_SERPINE1	EFNB1
THBD	1.80862e-25	0.481549946486235	0.476	0.079	4.57345e-21	EN10_Activated_SERPINE1	THBD
FNIP2	2.69523e-25	0.416917281309065	0.439	0.07	6.81543e-21	EN10_Activated_SERPINE1	FNIP2
CLIC4	5.29247e-25	0.744787381389993	0.72	0.184	1.33831e-20	EN10_Activated_SERPINE1	CLIC4
LPAR6	5.49167e-25	0.522045220013226	0.463	0.08	1.38868e-20	EN10_Activated_SERPINE1	LPAR6
ETS1	8.17963e-25	0.793078228250934	0.829	0.261	2.06838e-20	EN10_Activated_SERPINE1	ETS1
PCGF2	8.26171e-26	0.41182139063457	0.366	0.051	2.08914e-20	EN10_Activated_SERPINE1	PCGF2
CD320	1.9486e-24	0.722483500430425	0.646	0.156	4.92741e-20	EN10_Activated_SERPINE1	CD320
TJP1	3.06642e-24	0.513005796878532	0.427	0.07	7.75405e-20	EN10_Activated_SERPINE1	TJP1
LRRC8A	4.59239e-24	0.322140260247167	0.354	0.048	1.16128e-19	EN10_Activated_SERPINE1	LRRC8A
HHEX	5.83814e-24	0.370419059934807	0.317	0.039	1.47629e-19	EN10_Activated_SERPINE1	HHEX
NOL4L	6.67723e-24	0.310090232925331	0.293	0.034	1.68847e-19	EN10_Activated_SERPINE1	NOL4L
HIF1A	6.87956e-24	0.987032568745113	0.78	0.255	1.73964e-19	EN10_Activated_SERPINE1	HIF1A
TMSB10	6.97632e-24	144900627013497	1	0.942	1.7641e-19	EN10_Activated_SERPINE1	TMSB10
YPEL2	9.62355e-24	0.734990357798515	0.488	0.094	2.43351e-19	EN10_Activated_SERPINE1	YPEL2
NREP	1.22223e-23	0.326691277094681	0.354	0.048	3.09065e-19	EN10_Activated_SERPINE1	NREP
GRAMD1A	1.34182e-23	0.545579908323422	0.585	0.131	3.39307e-19	EN10_Activated_SERPINE1	GRAMD1A
TNFRSF10B	1.44847e-23	0.457838012815042	0.39	0.06	3.66274e-19	EN10_Activated_SERPINE1	TNFRSF10B
ANXA2	3.39972e-23	0.988424390445969	0.976	0.444	8.59687e-19	EN10_Activated_SERPINE1	ANXA2
TMEM54	7.03073e-23	0.333728124277242	0.329	0.043	1.77786e-18	EN10_Activated_SERPINE1	TMEM54
TSHZ2	7.2927e-23	0.553881492500052	0.512	0.099	1.84411e-19	EN10_Activated_SERPINE1	TSHZ2
PLEKHA1	1.29716e-22	0.480169319793431	0.439	0.076	3.28012e-19	EN10_Activated_SERPINE1	PLEKHA1
HSPB1	1.83291e-22	103463852666572	0.976	0.439	4.63487e-18	EN10_Activated_SERPINE1	HSPB1
FOSL2	1.99458e-22	0.73551582319919	0.744	0.215	5.0437e-18	EN10_Activated_SERPINE1	FOSL2
CPNE2	2.99381e-22	0.276854087645189	0.268	0.03	7.57044e-19	EN10_Activated_SERPINE1	CPNE2
GNA11	3.57039e-22	0.26271744696077	0.293	0.035	9.02844e-19	EN10_Activated_SERPINE1	GNA11
FRMD4B	3.65885e-22	0.42217491959259	0.488	0.09	9.25214e-18	EN10_Activated_SERPINE1	FRMD4B
PGF	3.90936e-22	0.363180472905623	0.28	0.032	9.8856e-18	EN10_Activated_SERPINE1	PGF
INPP1	4.70484e-23	0.461748664084518	0.463	0.084	1.18971e-17	EN10_Activated_SERPINE1	INPP1
GAS2L1	4.98315e-22	0.320748218427165	0.293	0.036	1.26009e-17	EN10_Activated_SERPINE1	GAS2L1
CDC42BPB	5.67305e-22	0.329155156920503	0.329	0.045	1.43454e-17	EN10_Activated_SERPINE1	CDC42BPB
RASGRP3	6.03108e-22	0.516853361379358	0.427	0.073	1.52508e-17	EN10_Activated_SERPINE1	RASGRP3
CTNNA1	6.27021e-22	0.621502163956018	0.659	0.168	1.58555e-18	EN10_Activated_SERPINE1	CTNNA1
FERMT2	8.30645e-22	0.339245244051756	0.463	0.08	2.10045e-17	EN10_Activated_SERPINE1	FERMT2
CCDC50	9.027e-22	0.610320140198356	0.695	0.186	2.28266e-18	EN10_Activated_SERPINE1	CCDC50
SULF2	1.05259e-21	0.419140470868933	0.39	0.061	2.66167e-17	EN10_Activated_SERPINE1	SULF2
TSC22D1	2.2173e-22	0.77352846480969	0.695	0.179	5.6069e-17	EN10_Activated_SERPINE1	TSC22D1
OLFM1	2.47008e-21	0.382994710224925	0.28	0.033	6.2461e-17	EN10_Activated_SERPINE1	OLFM1
MYOF	2.48706e-22	0.37682017418213	0.402	0.065	6.28903e-18	EN10_Activated_SERPINE1	MYOF
PPIC	2.49352e-22	0.377519099626669	0.598	0.124	6.30537e-17	EN10_Activated_SERPINE1	PPIC
ARHGAP31	2.60245e-21	0.310179918736827	0.268	0.031	6.58083e-17	EN10_Activated_SERPINE1	ARHGAP31
BHLHE40	2.83937e-21	109813631126806	0.732	0.222	7.17992e-17	EN10_Activated_SERPINE1	BHLHE40
FABP5	2.93825e-22	11583350434913	0.707	0.203	7.42994e-17	EN10_Activated_SERPINE1	FABP5
NOTCH1	3.17864e-21	0.290071227538533	0.293	0.036	8.03782e-17	EN10_Activated_SERPINE1	NOTCH1
MSN	3.9272e-22	104116000972084	0.878	0.365	9.93071e-18	EN10_Activated_SERPINE1	MSN
UBD	4.44939e-21	0.635546817862954	0.171	0.013	1.12512e-16	EN10_Activated_SERPINE1	UBD
S100A10	6.12021e-21	130486744392512	0.988	0.572	1.54762e-16	EN10_Activated_SERPINE1	S100A10
CPNE8	8.22377e-21	0.322378701055914	0.317	0.043	2.07955e-18	EN10_Activated_SERPINE1	CPNE8
THBS1	8.76314e-21	0.871633157757043	0.646	0.152	2.21594e-16	EN10_Activated_SERPINE1	THBS1
PTPN12	1.05421e-20	0.412624687665499	0.476	0.091	2.66577e-16	EN10_Activated_SERPINE1	PTPN12
RAC1	2.57265e-20	10596723665643	0.976	0.533	6.50545e-16	EN10_Activated_SERPINE1	RAC1
MAP4K4	2.6958e-20	0.463414174059942	0.463	0.087	6.81688e-17	EN10_Activated_SERPINE1	MAP4K4
PIM3	3.10983e-21	103934638287104	0.768	0.25	7.86382e-16	EN10_Activated_SERPINE1	PIM3
WBP5	4.15453e-20	0.608071985471954	0.61	0.142	1.05056e-15	EN10_Activated_SERPINE1	WBP5
SRP14	8.75994e-20	110400776813491	1	0.773	2.21513e-15	EN10_Activated_SERPINE1	SRP14
FZD6	9.42936e-20	0.317449053418627	0.268	0.032	2.3844e-15	EN10_Activated_SERPINE1	FZD6
SLC29A1	1.05492e-19	0.413188448114225	0.463	0.087	2.66757e-15	EN10_Activated_SERPINE1	SLC29A1
FEZ2	1.14445e-19	0.52247250703514	0.561	0.126	2.89396e-15	EN10_Activated_SERPINE1	FEZ2
TMOD3	1.2894e-19	0.683373346790901	0.659	0.18	3.2605e-15	EN10_Activated_SERPINE1	TMOD3
TCN2	1.93817e-19	0.478095545303781	0.427	0.076	4.90105e-15	EN10_Activated_SERPINE1	TCN2
FNBP1L	2.05024e-19	0.353193954256832	0.28	0.035	5.18445e-15	EN10_Activated_SERPINE1	FNBP1L
CTNND1	2.34801e-19	0.507657238269274	0.488	0.098	5.93742e-15	EN10_Activated_SERPINE1	CTNND1
PDLIM5	2.53893e-19	0.751816263064487	0.598	0.147	6.42019e-15	EN10_Activated_SERPINE1	PDLIM5
ITM2B	3.20288e-20	116052680697871	1	0.775	8.09913e-15	EN10_Activated_SERPINE1	ITM2B
2010-09-01	3.928e-19	0.456633131606041	0.439	0.08	9.93273e-15	EN10_Activated_SERPINE1	2010-09-01
TMEM88	4.49808e-19	0.271447782029886	0.232	0.025	1.13743e-14	EN10_Activated_SERPINE1	TMEM88
VAMP5	4.68325e-19	0.956463023495712	0.768	0.272	1.18425e-14	EN10_Activated_SERPINE1	VAMP5
RALGAPA2	5.29858e-19	0.294251907604129	0.341	0.051	1.33985e-14	EN10_Activated_SERPINE1	RALGAPA2
IFITM1	8.99377e-19	137193339008745	0.939	0.482	2.27426e-14	EN10_Activated_SERPINE1	IFITM1
MESDC1	1.01875e-18	0.477681203486242	0.415	0.075	2.57612e-14	EN10_Activated_SERPINE1	MESDC1
MAP1LC3A	1.49467e-18	0.583229321636676	0.573	0.136	3.77958e-14	EN10_Activated_SERPINE1	MAP1LC3A
TUBB6	1.78807e-18	0.559348328386066	0.537	0.117	4.52148e-14	EN10_Activated_SERPINE1	TUBB6
SSH1	1.97065e-18	0.312544334670359	0.354	0.055	4.98319e-14	EN10_Activated_SERPINE1	SSH1
MPDZ	3.87281e-18	0.252822758405526	0.244	0.028	9.79317e-14	EN10_Activated_SERPINE1	MPDZ
ATOX1	4.00579e-18	0.812144314748186	0.78	0.28	1.01294e-13	EN10_Activated_SERPINE1	ATOX1
LPCAT2	4.67433e-18	0.264525538029628	0.305	0.042	1.182e-13	EN10_Activated_SERPINE1	LPCAT2
HES1	4.72205e-18	0.684850795099978	0.476	0.097	1.19407e-13	EN10_Activated_SERPINE1	HES1
CDC42BPA	4.89916e-18	0.353766312891802	0.402	0.069	1.23885e-13	EN10_Activated_SERPINE1	CDC42BPA
TNFSF10	5.17099e-18	0.59240199213832	0.585	0.145	1.30759e-13	EN10_Activated_SERPINE1	TNFSF10
LGALS9	7.78776e-18	0.56848351636897	0.549	0.125	1.96929e-13	EN10_Activated_SERPINE1	LGALS9
IFITM2	8.31443e-18	109308982945552	0.988	0.597	2.10247e-13	EN10_Activated_SERPINE1	IFITM2
RHOB	9.30123e-18	135505729224323	0.915	0.373	2.352e-13	EN10_Activated_SERPINE1	RHOB
PTMA	1.23844e-17	106071737259835	1	0.956	3.13165e-13	EN10_Activated_SERPINE1	PTMA
CTGF	2.60015e-17	127485552317795	0.537	0.122	6.57499e-14	EN10_Activated_SERPINE1	CTGF
MYO1B	2.89958e-17	0.406932896456221	0.329	0.05	7.33217e-13	EN10_Activated_SERPINE1	MYO1B
ASAP1	5.15538e-17	0.44822936483503	0.488	0.104	1.30364e-13	EN10_Activated_SERPINE1	ASAP1
F2R	5.15789e-17	0.402182968456988	0.476	0.098	1.30428e-12	EN10_Activated_SERPINE1	F2R
LMNA	6.20963e-17	120880527153107	0.89	0.391	1.57023e-12	EN10_Activated_SERPINE1	LMNA
SERPINB6	6.31174e-17	0.6283662073467	0.634	0.175	1.59605e-12	EN10_Activated_SERPINE1	SERPINB6
TMEM173	8.73718e-17	0.720433348768473	0.646	0.189	2.20937e-12	EN10_Activated_SERPINE1	TMEM173
ELMO1	9.24047e-17	0.458411376043445	0.537	0.126	2.33664e-12	EN10_Activated_SERPINE1	ELMO1
MYL12B	9.38361e-17	104685596667225	0.988	0.662	2.37283e-12	EN10_Activated_SERPINE1	MYL12B
CSF2RB	9.93128e-17	0.447795484437845	0.366	0.062	2.51132e-12	EN10_Activated_SERPINE1	CSF2RB
CD151	1.05003e-16	0.54707015542785	0.793	0.251	2.65521e-12	EN10_Activated_SERPINE1	CD151
PICALM	1.20617e-16	0.579722932854731	0.573	0.15	3.05004e-12	EN10_Activated_SERPINE1	PICALM
ICAM2	1.29942e-16	0.682409869378209	0.659	0.186	3.28584e-12	EN10_Activated_SERPINE1	ICAM2
DSTN	1.5842e-16	0.776879949572163	0.951	0.431	4.00596e-12	EN10_Activated_SERPINE1	DSTN
ACTN4	1.64169e-16	0.764224684054277	0.744	0.26	4.15133e-12	EN10_Activated_SERPINE1	ACTN4
TPM4	1.8027e-16	10158945653615	0.89	0.423	4.5585e-12	EN10_Activated_SERPINE1	TPM4
KTN1	2.02615e-16	0.862177110701986	0.854	0.372	5.12353e-12	EN10_Activated_SERPINE1	KTN1
MECOM	2.1202e-16	0.304224289262477	0.268	0.035	5.36135e-12	EN10_Activated_SERPINE1	MECOM
SPTBN1	2.39024e-16	0.744515081473968	0.695	0.209	6.04421e-12	EN10_Activated_SERPINE1	SPTBN1
CDC42EP3	3.23516e-16	0.692940332866836	0.537	0.136	8.18075e-12	EN10_Activated_SERPINE1	CDC42EP3
NUDT14	3.5041e-16	0.420246388635354	0.415	0.08	8.86082e-12	EN10_Activated_SERPINE1	NUDT14
S100A6	3.57159e-16	131713351476018	1	0.752	9.03148e-12	EN10_Activated_SERPINE1	S100A6
EMP2	3.71301e-16	0.408772207191274	0.549	0.123	9.3891e-12	EN10_Activated_SERPINE1	EMP2
RCN1	4.5395e-16	0.506706046827266	0.622	0.164	1.1479e-11	EN10_Activated_SERPINE1	RCN1
VAMP3	5.47947e-16	0.499980551502485	0.585	0.15	1.38559e-12	EN10_Activated_SERPINE1	VAMP3
EHD2	6.01519e-16	0.481006629311199	0.427	0.082	1.52106e-11	EN10_Activated_SERPINE1	EHD2
MGLL	6.39903e-16	0.627720511333245	0.549	0.133	1.61812e-11	EN10_Activated_SERPINE1	MGLL
GIMAP6	1.04918e-15	0.339861732914344	0.378	0.067	2.65307e-11	EN10_Activated_SERPINE1	GIMAP6
PHACTR2	1.16193e-16	0.512066154869039	0.549	0.132	2.93816e-12	EN10_Activated_SERPINE1	PHACTR2
RGL2	1.5158e-16	0.366698388516854	0.39	0.072	3.833e-11	EN10_Activated_SERPINE1	RGL2
AFAP1	1.51928e-15	0.335478306781893	0.28	0.039	3.84181e-11	EN10_Activated_SERPINE1	AFAP1
RGS3	1.54354e-15	0.515269168088589	0.329	0.053	3.90316e-11	EN10_Activated_SERPINE1	RGS3
MAST4	1.86529e-15	0.482676275825032	0.415	0.082	4.71675e-11	EN10_Activated_SERPINE1	MAST4
SEPW1	1.8693e-15	11458401822183	0.89	0.414	4.72691e-11	EN10_Activated_SERPINE1	SEPW1
RTN4	2.84293e-15	0.695334000642389	0.89	0.369	7.18893e-11	EN10_Activated_SERPINE1	RTN4
CARHSP1	3.2041e-15	0.643965374620238	0.659	0.196	8.1022e-11	EN10_Activated_SERPINE1	CARHSP1
GRPEL2	3.30924e-15	0.307820046605097	0.232	0.028	8.36807e-11	EN10_Activated_SERPINE1	GRPEL2
SNRK	3.91031e-15	0.420875619725571	0.451	0.095	9.888e-11	EN10_Activated_SERPINE1	SNRK
GUK1	4.08599e-15	0.952859309423207	0.963	0.612	1.03322e-10	EN10_Activated_SERPINE1	GUK1
PTTG1IP	7.02271e-15	0.60917192135842	0.659	0.193	1.77583e-10	EN10_Activated_SERPINE1	PTTG1IP
SYCE1L	9.01362e-15	0.262151490760872	0.268	0.037	2.27927e-11	EN10_Activated_SERPINE1	SYCE1L
TP53I3	1.15491e-14	0.374248352407913	0.39	0.074	2.92042e-10	EN10_Activated_SERPINE1	TP53I3
LIFR	1.45135e-14	0.392736752534885	0.268	0.037	3.67003e-10	EN10_Activated_SERPINE1	LIFR
DGKH	1.53164e-14	0.258406391097136	0.28	0.04	3.87306e-10	EN10_Activated_SERPINE1	DGKH
JAG1	1.54117e-14	0.359563792510731	0.402	0.076	3.89717e-10	EN10_Activated_SERPINE1	JAG1
FKBP10	1.66053e-14	0.387141094783333	0.427	0.083	4.19897e-11	EN10_Activated_SERPINE1	FKBP10
YBX3	1.85066e-14	0.857589802267348	0.732	0.245	4.67977e-10	EN10_Activated_SERPINE1	YBX3
VGLL4	2.09479e-14	0.546806969893493	0.488	0.112	5.2971e-10	EN10_Activated_SERPINE1	VGLL4
CAMSAP2	2.11885e-14	0.256561970470277	0.256	0.034	5.35793e-10	EN10_Activated_SERPINE1	CAMSAP2
KBTBD2	2.57616e-14	0.398502689897152	0.378	0.071	6.51433e-10	EN10_Activated_SERPINE1	KBTBD2
ARL4A	2.85481e-15	0.664590105535613	0.622	0.182	7.21895e-10	EN10_Activated_SERPINE1	ARL4A
AP2S1	3.07625e-14	0.810660662745216	0.793	0.329	7.77891e-10	EN10_Activated_SERPINE1	AP2S1
CAPNS1	3.09086e-14	0.678045493032934	0.659	0.21	7.81585e-11	EN10_Activated_SERPINE1	CAPNS1
MYH9	3.50427e-14	0.852687485414091	0.841	0.352	8.86125e-10	EN10_Activated_SERPINE1	MYH9
LMBR1	3.64189e-14	0.381045511569835	0.402	0.08	9.20925e-11	EN10_Activated_SERPINE1	LMBR1
TAGLN2	3.73723e-14	104290938422464	0.963	0.594	9.45034e-10	EN10_Activated_SERPINE1	TAGLN2
GNAQ	4.16009e-14	0.372757016912836	0.488	0.108	1.05196e-09	EN10_Activated_SERPINE1	GNAQ
CHSY1	4.35749e-14	0.311201465630524	0.329	0.055	1.10188e-10	EN10_Activated_SERPINE1	CHSY1
KCTD12	5.38951e-14	0.507162807442047	0.451	0.095	1.36284e-09	EN10_Activated_SERPINE1	KCTD12
CLSTN3	6.116e-15	0.318022038143293	0.305	0.048	1.54655e-09	EN10_Activated_SERPINE1	CLSTN3
LDLR	8.31558e-14	0.510422652796616	0.415	0.083	2.10276e-09	EN10_Activated_SERPINE1	LDLR
S100A11	8.88708e-14	0.912803427251189	0.988	0.587	2.24728e-09	EN10_Activated_SERPINE1	S100A11
TSPAN4	9.28139e-15	0.460444883673347	0.573	0.144	2.34699e-09	EN10_Activated_SERPINE1	TSPAN4
SAV1	1.78731e-13	0.374787205443723	0.341	0.06	4.51958e-10	EN10_Activated_SERPINE1	SAV1
CNIH1	2.29985e-13	0.609594872795292	0.768	0.277	5.81562e-10	EN10_Activated_SERPINE1	CNIH1
EXT1	2.64799e-13	0.267998273008559	0.268	0.039	6.69597e-09	EN10_Activated_SERPINE1	EXT1
YWHAG	2.77263e-13	0.464897421121547	0.573	0.155	7.01114e-09	EN10_Activated_SERPINE1	YWHAG
YWHAH	3.94724e-13	0.747336018794481	0.78	0.288	9.98138e-09	EN10_Activated_SERPINE1	YWHAH
C10orf11	4.3198e-13	0.262757620150449	0.28	0.042	1.09235e-08	EN10_Activated_SERPINE1	C10orf11
VIM	5.1625e-13	122219787057741	1	0.764	1.30544e-08	EN10_Activated_SERPINE1	VIM
NAMPT	5.23727e-14	0.55106339907768	0.805	0.301	1.32435e-08	EN10_Activated_SERPINE1	NAMPT
MAP3K11	6.15759e-14	0.425705709406743	0.439	0.096	1.55707e-08	EN10_Activated_SERPINE1	MAP3K11
APOL1	6.90389e-13	0.368754451114786	0.415	0.086	1.74579e-08	EN10_Activated_SERPINE1	APOL1
C4orf48	8.30227e-14	0.641208120763909	0.695	0.238	2.09939e-08	EN10_Activated_SERPINE1	C4orf48
KIF1C	8.63117e-13	0.25194892464031	0.317	0.052	2.18256e-08	EN10_Activated_SERPINE1	KIF1C
EFNA1	1.38639e-12	0.349126308957222	0.28	0.042	3.50577e-08	EN10_Activated_SERPINE1	EFNA1
OAF	1.70633e-12	0.437696112176596	0.39	0.078	4.31479e-08	EN10_Activated_SERPINE1	OAF
GNG5	2.18143e-12	0.859501284738258	0.902	0.476	5.51618e-08	EN10_Activated_SERPINE1	GNG5
KLF9	2.54802e-12	0.539006185078074	0.598	0.171	6.44318e-08	EN10_Activated_SERPINE1	KLF9
SLK	2.67211e-12	0.429996959537842	0.427	0.094	6.75696e-08	EN10_Activated_SERPINE1	SLK
CNRIP1	2.74556e-12	0.375519306697215	0.366	0.07	6.9427e-08	EN10_Activated_SERPINE1	CNRIP1
PMEPA1	2.88934e-12	0.354600147137865	0.402	0.083	7.30627e-09	EN10_Activated_SERPINE1	PMEPA1
ENY2	3.07014e-12	0.727350526512096	0.841	0.388	7.76346e-08	EN10_Activated_SERPINE1	ENY2
RNF145	3.41329e-12	0.633859762291866	0.634	0.202	8.6312e-08	EN10_Activated_SERPINE1	RNF145
NAA38	3.65422e-12	0.647028382410919	0.768	0.294	9.24044e-08	EN10_Activated_SERPINE1	NAA38
FILIP1	4.07542e-12	0.275772797536204	0.256	0.036	1.03055e-07	EN10_Activated_SERPINE1	FILIP1
FRMD4A	4.67948e-12	0.263762170748811	0.268	0.04	1.1833e-08	EN10_Activated_SERPINE1	FRMD4A
RELL1	5.67288e-12	0.360111636240327	0.268	0.041	1.4345e-07	EN10_Activated_SERPINE1	RELL1
UACA	6.65024e-12	0.362805192222059	0.378	0.073	1.68165e-07	EN10_Activated_SERPINE1	UACA
TPM3	9.86831e-12	0.918233690619707	0.89	0.502	2.4954e-07	EN10_Activated_SERPINE1	TPM3
UGCG	1.02223e-11	0.661548144284488	0.512	0.133	2.5849e-07	EN10_Activated_SERPINE1	UGCG
MACF1	1.26068e-11	0.753302804669269	0.659	0.235	3.18788e-07	EN10_Activated_SERPINE1	MACF1
ZNF267	1.33275e-11	0.384317871068723	0.427	0.094	3.37011e-07	EN10_Activated_SERPINE1	ZNF267
ARL2	1.70872e-11	0.536487763594411	0.659	0.209	4.32083e-07	EN10_Activated_SERPINE1	ARL2
FLOT1	2.29897e-12	0.700005444878987	0.671	0.236	5.81342e-07	EN10_Activated_SERPINE1	FLOT1
STMN1	2.37441e-11	0.559202453850574	0.598	0.17	6.00418e-07	EN10_Activated_SERPINE1	STMN1
ATP1B3	2.61169e-11	0.766146404195478	0.768	0.302	6.60418e-07	EN10_Activated_SERPINE1	ATP1B3
GRN	2.62355e-11	0.566673721069275	0.829	0.313	6.63418e-07	EN10_Activated_SERPINE1	GRN
CTSL	3.3399e-11	0.313133903100364	0.598	0.16	8.4456e-07	EN10_Activated_SERPINE1	CTSL
CD99	3.54406e-11	0.751488084061157	0.963	0.597	8.96186e-07	EN10_Activated_SERPINE1	CD99
NUDCD1	4.05416e-11	0.262934819792823	0.28	0.045	1.02517e-06	EN10_Activated_SERPINE1	NUDCD1
GAPDH	4.65393e-11	0.843232621118734	1	0.872	1.17684e-06	EN10_Activated_SERPINE1	GAPDH
MYL6	4.84813e-12	0.94786525422808	1	0.871	1.22595e-06	EN10_Activated_SERPINE1	MYL6
ACOT7	5.54122e-11	0.274322298298138	0.329	0.059	1.40121e-06	EN10_Activated_SERPINE1	ACOT7
MYL12A	5.76866e-11	0.959457839192279	0.951	0.729	1.45872e-07	EN10_Activated_SERPINE1	MYL12A
NQO1	7.05993e-11	0.294737531111083	0.39	0.079	1.78524e-06	EN10_Activated_SERPINE1	NQO1
LUZP1	1.07236e-10	0.402761740776486	0.439	0.102	2.71168e-06	EN10_Activated_SERPINE1	LUZP1
MEX3C	1.32173e-10	0.274450994727271	0.305	0.052	3.34227e-06	EN10_Activated_SERPINE1	MEX3C
PDE8A	1.50925e-10	0.257691185887074	0.293	0.049	3.81645e-06	EN10_Activated_SERPINE1	PDE8A
PRKCH	1.74648e-10	0.492880416028192	0.549	0.153	4.41632e-06	EN10_Activated_SERPINE1	PRKCH
RGS16	1.88474e-10	0.836426074890024	0.415	0.092	4.76594e-06	EN10_Activated_SERPINE1	RGS16
STRN4	2.35292e-10	0.258080102233857	0.268	0.042	5.94984e-06	EN10_Activated_SERPINE1	STRN4
NEDD4	2.58452e-10	0.250116660411728	0.195	0.024	6.53548e-06	EN10_Activated_SERPINE1	NEDD4
MAP3K13	2.62594e-10	0.457353627745252	0.524	0.144	6.64021e-06	EN10_Activated_SERPINE1	MAP3K13
PSMB5	2.8291e-10	0.577405129824521	0.695	0.243	7.15395e-06	EN10_Activated_SERPINE1	PSMB5
MOB2	3.39798e-10	0.373007202987473	0.402	0.089	8.59247e-07	EN10_Activated_SERPINE1	MOB2
HSBP1	3.85658e-10	0.658700596475235	0.744	0.306	9.75212e-06	EN10_Activated_SERPINE1	HSBP1
FBLIM1	4.86866e-10	0.277869349442596	0.305	0.053	1.23114e-05	EN10_Activated_SERPINE1	FBLIM1
ID1	5.08077e-10	0.534599754398856	0.524	0.136	1.28477e-05	EN10_Activated_SERPINE1	ID1
LEPROT	5.71847e-10	0.569632421147295	0.671	0.234	1.44603e-06	EN10_Activated_SERPINE1	LEPROT
IL18BP	6.28388e-10	0.273686268911523	0.244	0.036	1.589e-05	EN10_Activated_SERPINE1	IL18BP
MRPL33	6.28984e-10	0.838581201727442	0.72	0.308	1.59051e-05	EN10_Activated_SERPINE1	MRPL33
HIPK3	6.92709e-10	0.566919163452203	0.451	0.113	1.75165e-05	EN10_Activated_SERPINE1	HIPK3
JUP	8.42485e-10	0.288258530496464	0.317	0.057	2.13039e-05	EN10_Activated_SERPINE1	JUP
IFI44L	9.53339e-10	0.457241767767068	0.378	0.08	2.41071e-05	EN10_Activated_SERPINE1	IFI44L
MEF2C	1.02654e-09	0.437187299968589	0.707	0.229	2.5958e-05	EN10_Activated_SERPINE1	MEF2C
TNFRSF1A	1.05886e-09	0.625251228823262	0.585	0.18	2.67753e-05	EN10_Activated_SERPINE1	TNFRSF1A
UCK2	1.376e-09	0.29442696159402	0.293	0.05	3.4795e-05	EN10_Activated_SERPINE1	UCK2
GIMAP4	1.4444e-09	0.476326041665566	0.61	0.19	3.65246e-05	EN10_Activated_SERPINE1	GIMAP4
EI24	1.48069e-09	0.499765646353271	0.549	0.165	3.74423e-05	EN10_Activated_SERPINE1	EI24
YWHAE	1.50823e-09	0.761046448812336	0.817	0.409	3.81385e-05	EN10_Activated_SERPINE1	YWHAE
SSFA2	1.90538e-09	0.397482510733728	0.427	0.099	4.81814e-06	EN10_Activated_SERPINE1	SSFA2
TAOK2	2.30079e-09	0.277599936422235	0.256	0.04	5.81801e-06	EN10_Activated_SERPINE1	TAOK2
LAP3	2.55957e-09	0.569568809052481	0.634	0.209	6.47239e-05	EN10_Activated_SERPINE1	LAP3
BCAP31	2.57128e-09	0.575230425842097	0.817	0.35	6.502e-07	EN10_Activated_SERPINE1	BCAP31
PPP2CB	2.67779e-09	0.295434483344589	0.378	0.08	6.77133e-05	EN10_Activated_SERPINE1	PPP2CB
PTAFR	3.09392e-09	0.27455059738276	0.207	0.027	7.82359e-05	EN10_Activated_SERPINE1	PTAFR
MYO6	3.98507e-09	0.352719710104154	0.354	0.072	0.000100771	EN10_Activated_SERPINE1	MYO6
LXN	6.92222e-09	0.39440555102731	0.293	0.052	0.000175042	EN10_Activated_SERPINE1	LXN
CTNNB1	9.15737e-09	0.627432609994612	0.659	0.239	2.31562e-05	EN10_Activated_SERPINE1	CTNNB1
PPIA	9.94132e-10	0.927052740465346	0.988	0.775	0.000251386	EN10_Activated_SERPINE1	PPIA
PLEC	9.99383e-09	0.540665481123897	0.512	0.149	0.000252714	EN10_Activated_SERPINE1	PLEC
SERF2	1.008e-08	0.841295000310262	1	0.902	0.000254894	EN10_Activated_SERPINE1	SERF2
ARHGEF12	1.1076e-08	0.354217042550429	0.378	0.083	0.00028008	EN10_Activated_SERPINE1	ARHGEF12
STC1	1.1825e-08	0.597736710948517	0.122	0.011	0.00029902	EN10_Activated_SERPINE1	STC1
CYTH1	1.53292e-08	0.495758129885403	0.549	0.17	0.000387629	EN10_Activated_SERPINE1	CYTH1
PARVB	1.53333e-09	0.529948850741073	0.524	0.154	0.000387733	EN10_Activated_SERPINE1	PARVB
CYB5R3	1.56452e-08	0.506276862213284	0.732	0.269	0.000395619	EN10_Activated_SERPINE1	CYB5R3
LRRFIP2	1.83722e-08	0.41008269967332	0.488	0.133	4.64579e-05	EN10_Activated_SERPINE1	LRRFIP2
AK1	2.02037e-08	0.264771817570507	0.415	0.093	0.000510892	EN10_Activated_SERPINE1	AK1
RBX1	2.41674e-08	0.61985717358937	0.866	0.419	0.00061112	EN10_Activated_SERPINE1	RBX1
CSNK1E	2.84788e-08	0.399758919725335	0.476	0.125	0.000720144	EN10_Activated_SERPINE1	CSNK1E
RAB32	2.98364e-08	0.373572997762571	0.402	0.093	0.000754473	EN10_Activated_SERPINE1	RAB32
SYPL1	3.59561e-08	0.513615893504357	0.659	0.23	0.000909223	EN10_Activated_SERPINE1	SYPL1
LRCH1	3.89313e-08	0.321036202880644	0.317	0.063	9.84455e-05	EN10_Activated_SERPINE1	LRCH1
GOLM1	4.54688e-08	0.26756159026883	0.354	0.072	0.00114977	EN10_Activated_SERPINE1	GOLM1
FCHO2	5.91228e-09	0.252708755182077	0.28	0.049	0.000149504	EN10_Activated_SERPINE1	FCHO2
FKBP9	7.17723e-08	0.35488418750682	0.354	0.074	0.00181491	EN10_Activated_SERPINE1	FKBP9
UBE2Z	7.99472e-08	0.323674048098427	0.39	0.09	0.00202163	EN10_Activated_SERPINE1	UBE2Z
BRI3	9.0816e-08	0.565508347416171	0.585	0.196	0.00229647	EN10_Activated_SERPINE1	BRI3
GNB4	1.12397e-07	0.271854803586111	0.341	0.07	0.00284218	EN10_Activated_SERPINE1	GNB4
GBP4	1.45996e-08	0.60696010899838	0.39	0.091	0.00036918	EN10_Activated_SERPINE1	GBP4
HDAC1	1.48117e-07	0.402233667322088	0.524	0.156	0.00374544	EN10_Activated_SERPINE1	HDAC1
NEDD8	1.91313e-07	0.620486187808164	0.866	0.5	0.00483773	EN10_Activated_SERPINE1	NEDD8
C1orf21	2.21206e-07	0.379327184431789	0.415	0.101	0.00559365	EN10_Activated_SERPINE1	C1orf21
PHLDB2	2.22112e-07	0.289338542632843	0.244	0.04	0.00561654	EN10_Activated_SERPINE1	PHLDB2
ARPC1B	2.31302e-07	0.633382741584801	0.902	0.537	0.00584894	EN10_Activated_SERPINE1	ARPC1B
ROCK2	2.44135e-07	0.343266340929695	0.366	0.083	0.00617343	EN10_Activated_SERPINE1	ROCK2
MGST3	2.46783e-07	0.548842655250249	0.817	0.377	0.0062404	EN10_Activated_SERPINE1	MGST3
CDC42EP5	3.63614e-07	0.265667933946055	0.268	0.047	0.0091947	EN10_Activated_SERPINE1	CDC42EP5
GPX1	4.16992e-07	0.574089989890694	0.841	0.411	0.00105445	EN10_Activated_SERPINE1	GPX1
BAG3	4.89748e-07	0.427309754240543	0.524	0.149	0.0123843	EN10_Activated_SERPINE1	BAG3
CD63	5.43065e-07	0.642748602386781	0.963	0.622	0.0137325	EN10_Activated_SERPINE1	CD63
PLSCR1	5.45838e-07	0.565012465668509	0.622	0.221	0.0138026	EN10_Activated_SERPINE1	PLSCR1
EID1	5.65204e-07	0.680271080093739	0.902	0.483	0.0142923	EN10_Activated_SERPINE1	EID1
JUND	6.65558e-07	0.905358803450626	0.902	0.509	0.01683	EN10_Activated_SERPINE1	JUND
RALBP1	7.2112e-07	0.45090400145289	0.512	0.153	0.018235	EN10_Activated_SERPINE1	RALBP1
LINC00116	7.72465e-07	0.417019998356273	0.524	0.159	0.0195333	EN10_Activated_SERPINE1	LINC00116
VCL	7.72723e-07	0.34080084951526	0.415	0.102	0.0195398	EN10_Activated_SERPINE1	VCL
RALB	9.0828e-08	0.321679413000135	0.378	0.089	0.000229677	EN10_Activated_SERPINE1	RALB
KHSRP	1.13454e-06	0.310924952892617	0.366	0.085	0.0286892	EN10_Activated_SERPINE1	KHSRP
LRRC8C	1.16622e-06	0.345916847130121	0.341	0.075	0.0294903	EN10_Activated_SERPINE1	LRRC8C
ZFP36L1	1.22489e-06	0.871636811686392	0.902	0.482	0.0309739	EN10_Activated_SERPINE1	ZFP36L1
SOCS3	1.33918e-06	0.757371713347848	0.793	0.35	0.0338639	EN10_Activated_SERPINE1	SOCS3
ZNHIT1	1.44447e-06	0.637937710326736	0.756	0.353	0.0365262	EN10_Activated_SERPINE1	ZNHIT1
NT5E	1.54574e-06	0.266513116111688	0.354	0.076	0.0390871	EN10_Activated_SERPINE1	NT5E
THY1	1.74775e-06	0.489045319702278	0.427	0.104	0.0441952	EN10_Activated_SERPINE1	THY1
FIS1	2.00279e-07	0.673911134389337	0.829	0.419	0.0506446	EN10_Activated_SERPINE1	FIS1
SNAP23	2.00363e-06	0.494516869907886	0.561	0.19	0.0506658	EN10_Activated_SERPINE1	SNAP23
SNX3	2.07534e-07	0.72631770323004	0.89	0.5	0.0524791	EN10_Activated_SERPINE1	SNX3
PDLIM7	2.13269e-06	0.351267275887349	0.451	0.119	0.0539292	EN10_Activated_SERPINE1	PDLIM7
CRY1	2.21879e-06	0.302245878409439	0.329	0.07	0.0561066	EN10_Activated_SERPINE1	CRY1
BST2	2.26087e-06	0.67974256643157	0.866	0.42	0.0571707	EN10_Activated_SERPINE1	BST2
TSPO	2.34728e-06	0.671217517095615	0.829	0.422	0.0593558	EN10_Activated_SERPINE1	TSPO
CCND1	2.3501e-06	0.362444495591791	0.317	0.065	5.9427e-05	EN10_Activated_SERPINE1	CCND1
HDAC7	2.39904e-06	0.393916475478027	0.463	0.129	0.0606645	EN10_Activated_SERPINE1	HDAC7
NOP10	2.45082e-08	0.717468252209313	0.78	0.396	0.00619738	EN10_Activated_SERPINE1	NOP10
NFIC	2.4528e-06	0.478069925507037	0.585	0.188	0.0620239	EN10_Activated_SERPINE1	NFIC
CLIC1	2.57413e-06	0.803283158237187	0.951	0.684	0.065092	EN10_Activated_SERPINE1	CLIC1
DYNLL1	2.85621e-06	0.831723184689342	0.927	0.577	0.0722249	EN10_Activated_SERPINE1	DYNLL1
GNG10	2.88585e-06	0.526266363897192	0.476	0.136	0.0729746	EN10_Activated_SERPINE1	GNG10
CFL1	3.12534e-06	0.746791295347877	0.988	0.836	0.00790306	EN10_Activated_SERPINE1	CFL1
CALU	3.91628e-08	0.401447992454526	0.659	0.23	0.099031	EN10_Activated_SERPINE1	CALU
PLOD3	4.15691e-07	0.35554158309436	0.39	0.095	0.105116	EN10_Activated_SERPINE1	PLOD3
LAPTM4A	4.29513e-06	0.576593357771704	0.878	0.452	0.108611	EN10_Activated_SERPINE1	LAPTM4A
DAPK3	5.22495e-07	0.364222288813588	0.378	0.092	0.132123	EN10_Activated_SERPINE1	DAPK3
EML3	5.43501e-09	0.254766765545003	0.354	0.079	0.137435	EN10_Activated_SERPINE1	EML3
POMP	6.12693e-06	0.702461665514109	0.854	0.503	0.154932	EN10_Activated_SERPINE1	POMP
ROMO1	7.40713e-06	0.546707523199768	0.805	0.378	0.187304	EN10_Activated_SERPINE1	ROMO1
PRKD2	7.91853e-06	0.349135199945287	0.415	0.11	0.200236	EN10_Activated_SERPINE1	PRKD2
FXYD5	9.18806e-06	0.746890567115262	0.902	0.561	0.0232338	EN10_Activated_SERPINE1	FXYD5
RNF19B	1.0534e-05	0.314765442354233	0.22	0.035	0.266373	EN10_Activated_SERPINE1	RNF19B
SLC2A3	1.18427e-05	0.70508375550987	0.793	0.352	0.299466	EN10_Activated_SERPINE1	SLC2A3
TUBB	2.08743e-05	0.399974242543684	0.878	0.412	0.0527848	EN10_Activated_SERPINE1	TUBB
EIF4G2	2.24763e-05	0.684060728508498	0.89	0.512	0.568357	EN10_Activated_SERPINE1	EIF4G2
ZYX	2.33494e-05	0.662378172008977	0.683	0.263	0.590437	EN10_Activated_SERPINE1	ZYX
MEF2A	2.68272e-06	0.431715926898764	0.512	0.16	0.67838	EN10_Activated_SERPINE1	MEF2A
NEAT1	2.90929e-05	0.730323744750961	1	0.806	0.0735671	EN10_Activated_SERPINE1	NEAT1
TCEB1	3.06955e-05	0.585968012285015	0.768	0.344	0.776197	EN10_Activated_SERPINE1	TCEB1
APLP2	3.45528e-05	0.503315132394206	0.646	0.243	0.0873738	EN10_Activated_SERPINE1	APLP2
ADAMTS1	3.5713e-05	0.349534997672218	0.427	0.108	0.903075	EN10_Activated_SERPINE1	ADAMTS1
MTRF1L	3.76321e-05	0.259571581178774	0.329	0.073	0.951604	EN10_Activated_SERPINE1	MTRF1L
AP2M1	3.88154e-05	0.556749778680351	0.744	0.346	0.0981525	EN10_Activated_SERPINE1	AP2M1
RPS28	4.31584e-06	0.800203376952463	1	0.94	1.09135	EN10_Activated_SERPINE1	RPS28
ANGPT2	4.58885e-05	0.320912582870188	0.183	0.026	1.16038	EN10_Activated_SERPINE1	ANGPT2
MYO1C	4.6922e-05	0.340224034479478	0.402	0.104	1.18652	EN10_Activated_SERPINE1	MYO1C
SNAI1	4.80206e-05	0.266673180141663	0.232	0.039	1.2143	EN10_Activated_SERPINE1	SNAI1
2002-09-01	6.05192e-05	0.642573157339201	0.744	0.349	0.153035	EN10_Activated_SERPINE1	2002-09-01
C5orf24	7.56844e-05	0.378209169131105	0.451	0.13	0.191383	EN10_Activated_SERPINE1	C5orf24
PAM	7.59106e-05	0.290350111509903	0.5	0.143	1.91955	EN10_Activated_SERPINE1	PAM
QKI	8.84589e-05	0.444616953057893	0.451	0.131	2.23686	EN10_Activated_SERPINE1	QKI
DNAJB4	9.07112e-05	0.471051689989542	0.537	0.176	0.229381	EN10_Activated_SERPINE1	DNAJB4
ICA1	9.48107e-05	0.303910250747187	0.268	0.052	2.39748	EN10_Activated_SERPINE1	ICA1
TACC1	9.71617e-05	0.539285892624453	0.634	0.244	2.45693	EN10_Activated_SERPINE1	TACC1
BGN	0.000121281	0.274044600004911	0.415	0.105	3.06682	EN10_Activated_SERPINE1	BGN
SMURF2	0.00012158	0.254223094974983	0.341	0.079	3.07439	EN10_Activated_SERPINE1	SMURF2
GNB1	1.2887e-06	0.538724501642614	0.561	0.203	3.25875	EN10_Activated_SERPINE1	GNB1
SDCBP	0.000165425	0.662046902161825	0.817	0.435	4.1831	EN10_Activated_SERPINE1	SDCBP
NUTF2	0.000176427	0.50513523962011	0.598	0.223	4.46131	EN10_Activated_SERPINE1	NUTF2
SH2B3	0.000180655	0.277710503502558	0.256	0.049	4.56823	EN10_Activated_SERPINE1	SH2B3
GNS	0.000190211	0.370142982639951	0.39	0.102	4.80987	EN10_Activated_SERPINE1	GNS
LINC01420	0.000203785	0.501550052537563	0.622	0.24	5.15312	EN10_Activated_SERPINE1	LINC01420
DAAM1	0.000222521	0.389153109370638	0.39	0.104	5.62688	EN10_Activated_SERPINE1	DAAM1
TES	0.00023457	0.400308276027817	0.549	0.185	5.93156	EN10_Activated_SERPINE1	TES
NAA10	0.000262711	0.474099722950894	0.671	0.27	6.64318	EN10_Activated_SERPINE1	NAA10
RHOA	0.000278238	0.619890931843859	0.951	0.655	7.03581	EN10_Activated_SERPINE1	RHOA
CDKN3	0.000313193	0.323085277036328	0.195	0.03	7.9197	EN10_Activated_SERPINE1	CDKN3
NUCKS1	0.000335998	0.660829468679049	0.805	0.405	8.49638	EN10_Activated_SERPINE1	NUCKS1
MIF	3.89718e-05	0.772497911410671	0.927	0.667	9.85479	EN10_Activated_SERPINE1	MIF
SHFM1	0.000405588	0.7250077715501	0.805	0.445	10.2561	EN10_Activated_SERPINE1	SHFM1
ATP2B4	0.000406705	0.385375407608106	0.451	0.135	10.2843	EN10_Activated_SERPINE1	ATP2B4
ZEB1	0.000433694	0.366765357190657	0.415	0.115	10.9668	EN10_Activated_SERPINE1	ZEB1
NID1	0.000435156	0.298257981112895	0.354	0.083	11.0038	EN10_Activated_SERPINE1	NID1
NDUFB2	0.000447818	0.670465467316663	0.841	0.471	11.324	EN10_Activated_SERPINE1	NDUFB2
EHBP1L1	0.000500554	0.303402202190061	0.329	0.078	12.6575	EN10_Activated_SERPINE1	EHBP1L1
PYURF	5.03625e-05	0.566435018674353	0.756	0.349	12.7352	EN10_Activated_SERPINE1	PYURF
MT-CO1	0.000556121	0.733431621077237	1	0.989	1.40626	EN10_Activated_SERPINE1	MT-CO1
GSTO1	0.000694558	0.497169441064529	0.671	0.281	17.5633	EN10_Activated_SERPINE1	GSTO1
IL4R	0.000775863	0.386561365741059	0.366	0.093	19.6193	EN10_Activated_SERPINE1	IL4R
NUDT3	0.000822851	0.331212547094676	0.415	0.118	2.08074	EN10_Activated_SERPINE1	NUDT3
NDUFC1	0.00084836	0.53987692096967	0.671	0.285	21.4525	EN10_Activated_SERPINE1	NDUFC1
LTBR	0.000929393	0.26687566326861	0.39	0.1	23.5016	EN10_Activated_SERPINE1	LTBR
CTNNAL1	0.00100944	0.343774542314976	0.305	0.068	25.5256	EN10_Activated_SERPINE1	CTNNAL1
UBL5	0.00108213	0.626366213428481	0.902	0.636	27.3638	EN10_Activated_SERPINE1	UBL5
MT-CO3	0.00118043	0.734850882598233	1	0.98	29.8495	EN10_Activated_SERPINE1	MT-CO3
PELI1	0.00132914	0.255676106744747	0.561	0.185	3.361	EN10_Activated_SERPINE1	PELI1
STK25	0.00149313	0.285925386359805	0.427	0.12	37.7568	EN10_Activated_SERPINE1	STK25
GIMAP1	0.00168782	0.262526724269008	0.402	0.107	4.26799	EN10_Activated_SERPINE1	GIMAP1
DDX21	0.00180751	0.537556702240437	0.671	0.3	45.7065	EN10_Activated_SERPINE1	DDX21
ARF3	0.00203645	0.463087552249386	0.524	0.186	51.4956	EN10_Activated_SERPINE1	ARF3
IFI6	0.00204895	0.623910638862086	0.744	0.339	51.8117	EN10_Activated_SERPINE1	IFI6
MCFD2	0.00240322	0.393836811450919	0.439	0.133	60.7703	EN10_Activated_SERPINE1	MCFD2
TUBA1A	0.00024692	0.645377977518677	0.744	0.373	6.24386	EN10_Activated_SERPINE1	TUBA1A
TGFB1I1	0.0025375	0.321977784020356	0.366	0.092	64.1657	EN10_Activated_SERPINE1	TGFB1I1
WARS	0.00318731	0.52748123005571	0.476	0.152	80.5975	EN10_Activated_SERPINE1	WARS
SPAG9	0.00383581	0.489463226722232	0.488	0.162	96.9961	EN10_Activated_SERPINE1	SPAG9
FOXP1	0.003994	0.574681765606825	0.622	0.267	10.0996	EN10_Activated_SERPINE1	FOXP1
SNRPG	0.00415419	0.618005268198216	0.817	0.421	105.047	EN10_Activated_SERPINE1	SNRPG
VAT1	0.00455803	0.391717496873168	0.463	0.14	115.259	EN10_Activated_SERPINE1	VAT1
SF3B6	0.00464435	0.569829585301288	0.756	0.395	11.7442	EN10_Activated_SERPINE1	SF3B6
BCL10	0.00474288	0.359673384891045	0.39	0.109	119.933	EN10_Activated_SERPINE1	BCL10
ANO6	0.00479844	0.301488799342471	0.354	0.089	12.1338	EN10_Activated_SERPINE1	ANO6
PCBP2	0.000487146	0.617223097776955	0.963	0.63	123.185	EN10_Activated_SERPINE1	PCBP2
CDC37	0.00506002	0.762878523204426	0.768	0.417	127.953	EN10_Activated_SERPINE1	CDC37
TTYH3	0.00516505	0.250810252776441	0.244	0.047	130.609	EN10_Activated_SERPINE1	TTYH3
RRBP1	0.0056803	0.388263699773525	0.756	0.317	143.638	EN10_Activated_SERPINE1	RRBP1
GNAS	0.00660703	0.724872306643461	0.805	0.484	167.072	EN10_Activated_SERPINE1	GNAS
MT-ND3	0.0066098	0.640699520099092	1	0.951	16.7142	EN10_Activated_SERPINE1	MT-ND3
NUCB1	0.00736161	0.487547159090841	0.707	0.306	186.153	EN10_Activated_SERPINE1	NUCB1
EBPL	0.000781709	0.482968528881286	0.488	0.17	197.671	EN10_Activated_SERPINE1	EBPL
H3F3A	8.16989e-05	0.732750005487263	0.963	0.84	206.592	EN10_Activated_SERPINE1	H3F3A
POLR2L	0.00975993	0.64680954768335	0.854	0.554	246.799	EN10_Activated_SERPINE1	POLR2L
CDA	0.00978172	0.268334760068393	0.22	0.039	24.735	EN10_Activated_SERPINE1	CDA
TBCD	0.0101215	0.359716973131704	0.378	0.106	255.941	EN10_Activated_SERPINE1	TBCD
CAMTA1	0.0011263	0.473396301633135	0.634	0.254	284.809	EN10_Activated_SERPINE1	CAMTA1
RSU1	0.0114855	0.453437219215889	0.537	0.197	290.435	EN10_Activated_SERPINE1	RSU1
CPD	0.0116135	0.368153747182337	0.39	0.114	293.671	EN10_Activated_SERPINE1	CPD
SH3BP5	0.0135488	0.526385850109689	0.524	0.193	342.609	EN10_Activated_SERPINE1	SH3BP5
MRPL9	0.0144386	0.393104151505158	0.451	0.147	365.109	EN10_Activated_SERPINE1	MRPL9
KLF10	0.0149913	0.584422632162606	0.488	0.165	379.085	EN10_Activated_SERPINE1	KLF10
ATL3	0.0155507	0.29717558422411	0.402	0.114	393.231	EN10_Activated_SERPINE1	ATL3
MT2A	0.0162062	0.729688035623826	0.793	0.445	40.9807	EN10_Activated_SERPINE1	MT2A
MAPK3	0.0162568	0.267987201887789	0.329	0.081	411.086	EN10_Activated_SERPINE1	MAPK3
CHIC2	0.0164208	0.503733903060757	0.561	0.21	415.233	EN10_Activated_SERPINE1	CHIC2
DYNC1I2	0.0169849	0.409914841540672	0.524	0.184	429.498	EN10_Activated_SERPINE1	DYNC1I2
ISG15	0.00189419	0.527684825438315	0.72	0.326	478.984	EN10_Activated_SERPINE1	ISG15
CFLAR	0.0197948	0.626477010780578	0.805	0.446	500.551	EN10_Activated_SERPINE1	CFLAR
SYNCRIP	0.0206599	0.373099416152531	0.573	0.213	522.426	EN10_Activated_SERPINE1	SYNCRIP
ABLIM1	0.0217823	0.368414005792554	0.488	0.158	550.808	EN10_Activated_SERPINE1	ABLIM1
PPP3CA	0.00222752	0.454477366028997	0.476	0.163	56.3274	EN10_Activated_SERPINE1	PPP3CA
MGMT	0.00275871	0.464329659516204	0.573	0.226	697.596	EN10_Activated_SERPINE1	MGMT
LGALS1	0.0277828	0.923007423465377	0.915	0.566	70.2542	EN10_Activated_SERPINE1	LGALS1
TCEAL4	0.0279549	0.495893472782429	0.5	0.173	706.896	EN10_Activated_SERPINE1	TCEAL4
ANXA5	0.0289147	0.405556031142846	0.854	0.443	731.167	EN10_Activated_SERPINE1	ANXA5
WDR83OS	0.0352004	0.589747690932041	0.841	0.487	890.112	EN10_Activated_SERPINE1	WDR83OS
RALA	0.0354632	0.432972909505502	0.476	0.159	89.6758	EN10_Activated_SERPINE1	RALA
TNIP2	0.0355065	0.377194838702284	0.427	0.133	897.853	EN10_Activated_SERPINE1	TNIP2
KLF2	0.000364939	0.803549841149383	0.768	0.383	922.822	EN10_Activated_SERPINE1	KLF2
ID3	0.0370945	0.515224402493524	0.61	0.235	938.008	EN10_Activated_SERPINE1	ID3
CD276	0.0469936	0.252731839741614	0.256	0.054	1188.33	EN10_Activated_SERPINE1	CD276
PLEKHO1	0.0470371	0.339929148188652	0.378	0.105	1189.43	EN10_Activated_SERPINE1	PLEKHO1
WDR26	0.0488826	0.318650488618762	0.366	0.104	1236.09	EN10_Activated_SERPINE1	WDR26
DDI2	0.0051357	0.275567068300806	0.244	0.05	1298.66	EN10_Activated_SERPINE1	DDI2
CISD1	0.00553328	0.301440047015747	0.415	0.122	1399.2	EN10_Activated_SERPINE1	CISD1
HMGB1	0.00555432	0.643204062060788	0.963	0.791	1404.52	EN10_Activated_SERPINE1	HMGB1
BANF1	0.0584068	0.551503762236818	0.695	0.326	1476.93	EN10_Activated_SERPINE1	BANF1
ABCD4	0.0585073	0.257933359693879	0.329	0.084	1479.48	EN10_Activated_SERPINE1	ABCD4
BCAP29	0.0602412	0.378897991806176	0.451	0.149	1523.32	EN10_Activated_SERPINE1	BCAP29
CLTA	0.0638255	0.551172090281106	0.744	0.364	1613.96	EN10_Activated_SERPINE1	CLTA
SLC38A2	0.0746043	0.56645249948745	0.732	0.352	188.652	EN10_Activated_SERPINE1	SLC38A2
MT-CO2	0.0747048	0.666847414187277	1	0.985	1889.06	EN10_Activated_SERPINE1	MT-CO2
CLTC	0.0757277	0.371412072507697	0.524	0.188	1914.93	EN10_Activated_SERPINE1	CLTC
HSP90AB1	0.0776301	0.620600572323156	0.939	0.7	1963.03	EN10_Activated_SERPINE1	HSP90AB1
ABCG1	0.081538	0.26225572319081	0.305	0.074	2061.85	EN10_Activated_SERPINE1	ABCG1
RGCC	0.0838789	0.681412751207728	0.72	0.34	2121.05	EN10_Activated_SERPINE1	RGCC
IL1R1	0.0850427	0.280944450571498	0.268	0.059	2150.48	EN10_Activated_SERPINE1	IL1R1
ANXA1	0.0935062	0.490102221618132	0.854	0.468	2364.49	EN10_Activated_SERPINE1	ANXA1
CYFIP1	0.0983929	0.311488536260193	0.317	0.08	2488.06	EN10_Activated_SERPINE1	CYFIP1
C10orf128	0.110122	0.277856482206174	0.244	0.051	278.466	EN10_Activated_SERPINE1	C10orf128
TPI1	0.0113414	0.531104486104386	0.902	0.581	286.791	EN10_Activated_SERPINE1	TPI1
CALM1	0.118369	0.758865448673953	0.927	0.723	2993.2	EN10_Activated_SERPINE1	CALM1
IER3	0.119712	0.397976026174745	0.634	0.246	3027.17	EN10_Activated_SERPINE1	IER3
PTK2	0.121584	0.262269612957645	0.329	0.084	3074.5	EN10_Activated_SERPINE1	PTK2
NPC2	0.123923	0.845224807097454	0.805	0.442	3133.64	EN10_Activated_SERPINE1	NPC2
CARD16	0.129448	0.538615544584291	0.561	0.231	3273.36	EN10_Activated_SERPINE1	CARD16
TAX1BP3	0.172449	0.367006298515497	0.463	0.152	436.073	EN10_Activated_SERPINE1	TAX1BP3
ARL5B	0.172459	0.33441665998766	0.39	0.114	4360.96	EN10_Activated_SERPINE1	ARL5B
CSTB	0.183813	0.71809414507246	0.768	0.451	464.809	EN10_Activated_SERPINE1	CSTB
PML	0.187203	0.305359604458846	0.378	0.109	4733.8	EN10_Activated_SERPINE1	PML
EIF2S2	0.199826	0.519073899484868	0.707	0.342	5052.99	EN10_Activated_SERPINE1	EIF2S2
CAPZA2	0.0200305	0.606837943319771	0.683	0.337	5.06512	EN10_Activated_SERPINE1	CAPZA2
SLC30A7	0.20973	0.296816368093414	0.39	0.115	5303.44	EN10_Activated_SERPINE1	SLC30A7
UQCRQ	0.211738	0.496141730367096	0.841	0.508	535.422	EN10_Activated_SERPINE1	UQCRQ
FDPS	0.231658	0.459488807465637	0.585	0.241	5857.93	EN10_Activated_SERPINE1	FDPS
CYB5A	0.24178	0.336410365760405	0.549	0.195	6113.9	EN10_Activated_SERPINE1	CYB5A
CNIH4	0.244396	0.482714446784983	0.488	0.182	6180.05	EN10_Activated_SERPINE1	CNIH4
DGKZ	0.269833	0.251749404370073	0.366	0.103	6823.26	EN10_Activated_SERPINE1	DGKZ
SPTAN1	0.269925	0.420349140751189	0.524	0.195	6825.59	EN10_Activated_SERPINE1	SPTAN1
SPTLC2	0.306402	0.286570992251742	0.317	0.081	7747.99	EN10_Activated_SERPINE1	SPTLC2
MORF4L1	0.384471	0.58216035371215	0.878	0.578	9722.13	EN10_Activated_SERPINE1	MORF4L1
SUN1	0.391578	0.344302414636595	0.378	0.109	9901.82	EN10_Activated_SERPINE1	SUN1
PDIA3	0.411808	0.477193765066044	0.89	0.524	10413.4	EN10_Activated_SERPINE1	PDIA3
TFPI	0.43826	0.265727485278593	0.451	0.135	11082.3	EN10_Activated_SERPINE1	TFPI
ATP5J	0.450251	0.537265066818953	0.805	0.477	11385.5	EN10_Activated_SERPINE1	ATP5J
AAED1	0.465207	0.288869371679863	0.402	0.121	11763.7	EN10_Activated_SERPINE1	AAED1
PRDX1	0.00505293	0.570420896385915	0.89	0.543	12777.3	EN10_Activated_SERPINE1	PRDX1
TMEM30A	0.506625	0.342101677792362	0.549	0.201	12811	EN10_Activated_SERPINE1	TMEM30A
TBC1D1	0.515242	0.339629820169634	0.366	0.106	13028.9	EN10_Activated_SERPINE1	TBC1D1
CDC42	0.51813	0.5900583333218	0.817	0.538	13102	EN10_Activated_SERPINE1	CDC42
ZFAND5	0.544325	0.643594967011926	0.756	0.386	13764.3	EN10_Activated_SERPINE1	ZFAND5
DIAPH2	0.547968	0.260746459970861	0.305	0.077	13856.5	EN10_Activated_SERPINE1	DIAPH2
U2AF1	0.589304	0.361261405356682	0.451	0.149	14901.7	EN10_Activated_SERPINE1	U2AF1
MMP14	0.603854	0.287284014850509	0.354	0.097	15269.7	EN10_Activated_SERPINE1	MMP14
TIMMDC1	0.682832	0.419116826150566	0.439	0.152	17266.8	EN10_Activated_SERPINE1	TIMMDC1
LIMA1	0.683294	0.296960727285666	0.476	0.156	17278.5	EN10_Activated_SERPINE1	LIMA1
SLC25A3	0.766488	0.566514690981679	0.878	0.566	19382.2	EN10_Activated_SERPINE1	SLC25A3
YWHAB	0.768586	0.554799995428828	0.878	0.561	19435.2	EN10_Activated_SERPINE1	YWHAB
CHMP5	0.775967	0.432917499798782	0.622	0.269	19621.9	EN10_Activated_SERPINE1	CHMP5
COX6C	0.78279	0.56405056891501	0.878	0.627	19794.4	EN10_Activated_SERPINE1	COX6C
CHMP3	1.08598	0.37106119246735	0.537	0.208	27461.2	EN10_Activated_SERPINE1	CHMP3
ACTG1	1.35873	0.695137468344913	0.988	0.854	34358.2	EN10_Activated_SERPINE1	ACTG1
RBMS1	1.36732	0.441602726240756	0.573	0.231	34575.3	EN10_Activated_SERPINE1	RBMS1
RALGDS	1.44516	0.432964527033093	0.366	0.111	36543.7	EN10_Activated_SERPINE1	RALGDS
MLXIP	1.45062	0.293339013328355	0.366	0.108	36681.7	EN10_Activated_SERPINE1	MLXIP
2003-03-01	1.47256	0.284963393223586	0.293	0.073	37236.7	EN10_Activated_SERPINE1	2003-03-01
MTCH2	1.47765	0.296112945561285	0.463	0.157	37365.4	EN10_Activated_SERPINE1	MTCH2
BOLA3	1.59457	0.256351406066445	0.451	0.148	40321.9	EN10_Activated_SERPINE1	BOLA3
DDAH2	1.7149	0.337850233488839	0.549	0.197	43364.7	EN10_Activated_SERPINE1	DDAH2
CRK	1.7768	0.3281781660601	0.366	0.109	44930	EN10_Activated_SERPINE1	CRK
MT-ATP6	1.78399	0.659966104801136	1	0.966	45111.7	EN10_Activated_SERPINE1	MT-ATP6
EIF4EBP1	0.181789	0.280213425973593	0.415	0.132	45969.1	EN10_Activated_SERPINE1	EIF4EBP1
ADRM1	1.93872	0.408750455894579	0.634	0.28	49024.3	EN10_Activated_SERPINE1	ADRM1
PKN1	2.13485	0.357135019989177	0.402	0.131	53983.9	EN10_Activated_SERPINE1	PKN1
PAIP1	2.32037	0.341957131364662	0.451	0.156	58675.1	EN10_Activated_SERPINE1	PAIP1
C10orf10	2.34257	0.869212848372929	0.293	0.073	59236.6	EN10_Activated_SERPINE1	C10orf10
SET	2.36023	0.464670689256595	0.744	0.402	59683	EN10_Activated_SERPINE1	SET
HNRNPAB	2.49709	0.39799386087784	0.598	0.252	63143.9	EN10_Activated_SERPINE1	HNRNPAB
SLC39A1	0.0276813	0.367918094579217	0.439	0.147	69997.8	EN10_Activated_SERPINE1	SLC39A1
ANGPTL2	2.79551	0.257068631039653	0.293	0.072	70690.2	EN10_Activated_SERPINE1	ANGPTL2
ITM2A	2.82771	0.448520286525646	0.695	0.322	71504.4	EN10_Activated_SERPINE1	ITM2A
NTAN1	2.85524	0.340611209650077	0.366	0.109	72200.5	EN10_Activated_SERPINE1	NTAN1
SH3BGRL3	2.9198	0.515143935050989	0.976	0.778	73833	EN10_Activated_SERPINE1	SH3BGRL3
LDHA	3.12236	0.54296379352823	0.866	0.566	78955.2	EN10_Activated_SERPINE1	LDHA
SUSD6	3.30595	0.281634970817695	0.341	0.097	83597.5	EN10_Activated_SERPINE1	SUSD6
TARDBP	3.43162	0.296840138568825	0.427	0.143	86775.4	EN10_Activated_SERPINE1	TARDBP
ATP1A1	3.81801	0.552796870374766	0.634	0.312	96546.1	EN10_Activated_SERPINE1	ATP1A1
TAOK1	4.08547	0.291356052837495	0.378	0.117	103309	EN10_Activated_SERPINE1	TAOK1
NDUFA11	4.21715	0.44346749302735	0.817	0.461	106639	EN10_Activated_SERPINE1	NDUFA11
FILIP1L	4.34982	0.336953365041985	0.366	0.106	10999.4	EN10_Activated_SERPINE1	FILIP1L
WASF2	4.66803	0.618904889223876	0.634	0.316	118040	EN10_Activated_SERPINE1	WASF2
PRMT1	4.98878	0.505354286624328	0.61	0.263	126151	EN10_Activated_SERPINE1	PRMT1
PABPN1	0.0501295	0.463320976504257	0.537	0.218	126762	EN10_Activated_SERPINE1	PABPN1
AAMDC	5.0787	0.283077051827449	0.317	0.085	128425	EN10_Activated_SERPINE1	AAMDC
GABARAPL2	5.14574	0.61505651970632	0.756	0.441	130120	EN10_Activated_SERPINE1	GABARAPL2
FAAP20	5.31131	0.40878471121584	0.585	0.258	134307	EN10_Activated_SERPINE1	FAAP20
EIF4A1	5.37321	0.505433340267616	0.732	0.382	135872	EN10_Activated_SERPINE1	EIF4A1
BBIP1	5.6117	0.273594370810806	0.39	0.122	141903	EN10_Activated_SERPINE1	BBIP1
CBX3	5.89401	0.445483187104341	0.695	0.357	1490.42	EN10_Activated_SERPINE1	CBX3
AC090498.1	6.82166	0.53826403937504	0.988	0.859	172499	EN10_Activated_SERPINE1	AC090498.1
SNHG7	6.82293	0.522956959231399	0.61	0.282	172531	EN10_Activated_SERPINE1	SNHG7
AP2B1	8.55489	0.367147581812012	0.451	0.166	216327	EN10_Activated_SERPINE1	AP2B1
PEA15	8.85745	0.461109882351493	0.427	0.145	223978	EN10_Activated_SERPINE1	PEA15
SEC14L1	9.0511	0.451499984487482	0.573	0.24	22887.5	EN10_Activated_SERPINE1	SEC14L1
ARF5	9.61324	0.560518408047261	0.683	0.349	243090	EN10_Activated_SERPINE1	ARF5
TNPO1	0.962372	0.267305840355498	0.427	0.142	243355	EN10_Activated_SERPINE1	TNPO1
PPP2R5E	10.0617	0.319002639275848	0.439	0.148	254431	EN10_Activated_SERPINE1	PPP2R5E
CTDSP2	10.0897	0.309668995097087	0.378	0.12	255139	EN10_Activated_SERPINE1	CTDSP2
TOMM5	10.7246	0.476382528866321	0.622	0.291	271193	EN10_Activated_SERPINE1	TOMM5
ATP5E	12.2083	0.668912848736484	0.976	0.813	308712	EN10_Activated_SERPINE1	ATP5E
TCEB2	12.2164	0.519550214427629	0.878	0.607	308916	EN10_Activated_SERPINE1	TCEB2
ABHD17A	12.7802	0.391667570559301	0.402	0.138	323172	EN10_Activated_SERPINE1	ABHD17A
UTP11L	13.5389	0.287003435342411	0.354	0.107	34235.7	EN10_Activated_SERPINE1	UTP11L
ZSWIM7	13.8012	0.255908209078987	0.402	0.129	348991	EN10_Activated_SERPINE1	ZSWIM7
ACLY	13.8571	0.259744813592671	0.341	0.099	350404	EN10_Activated_SERPINE1	ACLY
CLEC2B	13.9787	0.525226235785011	0.707	0.359	353480	EN10_Activated_SERPINE1	CLEC2B
TMEM50A	14.2355	0.494484869219731	0.768	0.464	359974	EN10_Activated_SERPINE1	TMEM50A
HNRNPU-AS1	14.856	0.276985416233724	0.268	0.067	375663	EN10_Activated_SERPINE1	HNRNPU-AS1
TXNDC17	14.9205	0.420420020038991	0.573	0.237	377294	EN10_Activated_SERPINE1	TXNDC17
C17orf49	15.0195	0.262495916275237	0.305	0.083	379798	EN10_Activated_SERPINE1	C17orf49
CALR	15.5763	0.527716921956158	0.89	0.572	393878	EN10_Activated_SERPINE1	CALR
SEC61G	16.1041	0.444378953199534	0.902	0.551	407225	EN10_Activated_SERPINE1	SEC61G
UBE2R2	16.4084	0.307722567756065	0.39	0.127	414919	EN10_Activated_SERPINE1	UBE2R2
NME2	16.7075	0.636570005135338	0.72	0.353	422483	EN10_Activated_SERPINE1	NME2
MAFF	16.9373	0.309992983923471	0.488	0.175	428295	EN10_Activated_SERPINE1	MAFF
PSMA7	18.0718	0.63642818557151	0.817	0.568	45698.2	EN10_Activated_SERPINE1	PSMA7
PAFAH1B2	21.0784	0.278537123233718	0.354	0.108	533009	EN10_Activated_SERPINE1	PAFAH1B2
MYADM	22.6115	0.636604240453918	0.732	0.38	571777	EN10_Activated_SERPINE1	MYADM
HEBP2	23.3237	0.340549954509629	0.439	0.155	589787	EN10_Activated_SERPINE1	HEBP2
PFDN2	23.6608	0.459741128134475	0.598	0.283	59831.1	EN10_Activated_SERPINE1	PFDN2
CSNK1A1	24.3118	0.569479817755837	0.659	0.356	614773	EN10_Activated_SERPINE1	CSNK1A1
UQCR11	26.8707	0.564539532224457	0.854	0.618	679478	EN10_Activated_SERPINE1	UQCR11
CANX	27.9721	0.463200384780917	0.756	0.384	707331	EN10_Activated_SERPINE1	CANX
GIMAP7	28.1732	0.523846592964415	0.512	0.203	712415	EN10_Activated_SERPINE1	GIMAP7
TXN	31.2148	0.490970319828867	0.793	0.501	789329	EN10_Activated_SERPINE1	TXN
PPIB	32.8596	0.399137501258695	0.963	0.646	830921	EN10_Activated_SERPINE1	PPIB
LIX1L	33.421	0.341117895779015	0.378	0.124	845117	EN10_Activated_SERPINE1	LIX1L
GINM1	3.43561	0.323628157745548	0.488	0.181	868764	EN10_Activated_SERPINE1	GINM1
ENO1	34.9799	0.528036053670421	0.817	0.49	884537	EN10_Activated_SERPINE1	ENO1
CCNY	36.3004	0.255579493164341	0.268	0.069	917928	EN10_Activated_SERPINE1	CCNY
NFATC1	36.5871	0.280776079775513	0.268	0.068	925179	EN10_Activated_SERPINE1	NFATC1
PKM	38.1737	0.458801502297429	0.756	0.434	965299	EN10_Activated_SERPINE1	PKM
TMEM14C	38.2504	0.476924405969781	0.695	0.35	967238	EN10_Activated_SERPINE1	TMEM14C
AHR	3.91524	0.387566048084454	0.427	0.149	990048	EN10_Activated_SERPINE1	AHR
DNAJC10	45.2615	0.30520823960577	0.427	0.149	1.14453e+06	EN10_Activated_SERPINE1	DNAJC10
ARHGEF7	46.9679	0.250025945677883	0.317	0.091	1.18768e+06	EN10_Activated_SERPINE1	ARHGEF7
EIF6	49.319	0.347349545214791	0.561	0.239	1.24713e+06	EN10_Activated_SERPINE1	EIF6
REXO2	50.886	0.372319562344889	0.561	0.241	1.28675e+06	EN10_Activated_SERPINE1	REXO2
PRPSAP1	50.9356	0.257058438500621	0.329	0.096	1.28801e+06	EN10_Activated_SERPINE1	PRPSAP1
PITPNC1	5.52234	0.255498939588578	0.329	0.097	1.39643e+06	EN10_Activated_SERPINE1	PITPNC1
CEBPG	56.4519	0.29119270112929	0.366	0.116	1.4275e+06	EN10_Activated_SERPINE1	CEBPG
IFI16	58.352	0.52879370504594	0.756	0.409	1.47555e+06	EN10_Activated_SERPINE1	IFI16
CFAP20	62.9143	0.3774728866046	0.366	0.12	1.59091e+06	EN10_Activated_SERPINE1	CFAP20
FAM91A1	69.1016	0.260205959161065	0.293	0.08	174737	EN10_Activated_SERPINE1	FAM91A1
SDE2	70.2223	0.253076575877346	0.268	0.069	17757.1	EN10_Activated_SERPINE1	SDE2
VKORC1	71.813	0.417010872056777	0.451	0.172	1.81594e+06	EN10_Activated_SERPINE1	VKORC1
TWF1	74.7068	0.311539294270572	0.354	0.112	188911	EN10_Activated_SERPINE1	TWF1
YBX1	76.7658	0.572059103662248	0.939	0.737	194118	EN10_Activated_SERPINE1	YBX1
GADD45GIP1	88.0849	0.598542117358301	0.659	0.35	222740	EN10_Activated_SERPINE1	GADD45GIP1
VAPA	93.7139	0.458406237108934	0.793	0.449	236974	EN10_Activated_SERPINE1	VAPA
MRPL17	98.9578	0.353883240754319	0.378	0.125	2.50235e+06	EN10_Activated_SERPINE1	MRPL17
UTRN	106.317	0.422272275358492	0.463	0.183	2.68845e+06	EN10_Activated_SERPINE1	UTRN
LINC00657	116.475	0.448262466373559	0.537	0.23	2.9453e+06	EN10_Activated_SERPINE1	LINC00657
SNU13	117.723	0.435739205430744	0.805	0.475	2.97685e+06	EN10_Activated_SERPINE1	SNU13
NDUFC2	122.178	0.399260879483651	0.671	0.339	3.0895e+06	EN10_Activated_SERPINE1	NDUFC2
LAMB2	1.2584	0.284370458540646	0.341	0.103	3.18211e+06	EN10_Activated_SERPINE1	LAMB2
FLI1	139.194	0.294479483882911	0.415	0.142	3.5198e+06	EN10_Activated_SERPINE1	FLI1
C11orf31	146.898	0.454591835790553	0.805	0.454	3.71462e+06	EN10_Activated_SERPINE1	C11orf31
SEC23A	150.856	0.271825173464518	0.402	0.137	3.81468e+06	EN10_Activated_SERPINE1	SEC23A
SNRPD1	152.319	0.459753844782668	0.598	0.289	3.85169e+06	EN10_Activated_SERPINE1	SNRPD1
NME1	154.001	0.369876934303568	0.488	0.193	3.89423e+06	EN10_Activated_SERPINE1	NME1
SKI	154.368	0.282899317835683	0.293	0.082	3.90349e+06	EN10_Activated_SERPINE1	SKI
SMG1	171.485	0.260320611374822	0.451	0.163	4.33634e+06	EN10_Activated_SERPINE1	SMG1
RAB5C	171.75	0.421316222797502	0.659	0.324	4.34305e+06	EN10_Activated_SERPINE1	RAB5C
SLC41A3	171.854	0.26998488801979	0.28	0.077	4.34567e+06	EN10_Activated_SERPINE1	SLC41A3
NECAP2	174.667	0.335197629985733	0.415	0.15	4.41682e+06	EN10_Activated_SERPINE1	NECAP2
SLIRP	176.49	0.389504909091337	0.61	0.277	4.4629e+06	EN10_Activated_SERPINE1	SLIRP
RNF11	179.962	0.375386079199551	0.463	0.177	4.55069e+06	EN10_Activated_SERPINE1	RNF11
RPL36	182.039	0.567565368511344	1	0.922	4.60323e+06	EN10_Activated_SERPINE1	RPL36
RNF7	186.047	0.544330688990179	0.646	0.341	4.70457e+06	EN10_Activated_SERPINE1	RNF7
LAMTOR5	195.646	0.442096954414066	0.695	0.37	4.9473e+06	EN10_Activated_SERPINE1	LAMTOR5
SHISA5	197.59	0.414362961301201	0.585	0.271	4.99646e+06	EN10_Activated_SERPINE1	SHISA5
MPRIP	203.606	0.264344341584323	0.366	0.119	5.14859e+06	EN10_Activated_SERPINE1	MPRIP
DNAJA1	205.558	0.46325040575283	0.878	0.515	5.19793e+06	EN10_Activated_SERPINE1	DNAJA1
STAT3	225.624	0.488725346903876	0.695	0.396	5.70534e+06	EN10_Activated_SERPINE1	STAT3
HBEGF	230.645	0.289676766499191	0.293	0.08	5.83231e+06	EN10_Activated_SERPINE1	HBEGF
PRRC2A	238.461	0.325176055249549	0.39	0.134	6.02996e+06	EN10_Activated_SERPINE1	PRRC2A
BNIP2	260.242	0.417195285014462	0.512	0.221	6.58074e+06	EN10_Activated_SERPINE1	BNIP2
EIF3I	267.137	0.427845247336572	0.671	0.346	6.75509e+06	EN10_Activated_SERPINE1	EIF3I
PSMB3	272.768	0.406749421556822	0.78	0.444	6.89747e+06	EN10_Activated_SERPINE1	PSMB3
LAMTOR2	284.412	0.34045196562881	0.561	0.247	7.19192e+06	EN10_Activated_SERPINE1	LAMTOR2
LIMS1	286.812	0.319504342175506	0.585	0.252	7.25261e+06	EN10_Activated_SERPINE1	LIMS1
GTF2I	289.561	0.358044488939095	0.512	0.216	7.32213e+06	EN10_Activated_SERPINE1	GTF2I
MT-CYB	295.274	0.612933583710307	1	0.961	7.46659e+06	EN10_Activated_SERPINE1	MT-CYB
JAK1	295.84	0.551637473244817	0.72	0.408	7.4809e+06	EN10_Activated_SERPINE1	JAK1
TMEM219	300.253	0.495315431765928	0.671	0.355	759249	EN10_Activated_SERPINE1	TMEM219
SNRPB	302.577	0.52309173494925	0.72	0.419	7.65127e+06	EN10_Activated_SERPINE1	SNRPB
DUT	303.998	0.401251477141689	0.671	0.334	7.68719e+06	EN10_Activated_SERPINE1	DUT
ANGPTL4	31.2834	0.250807765019424	0.22	0.051	7.91065e+06	EN10_Activated_SERPINE1	ANGPTL4
ARIH1	316.634	0.260067697873729	0.39	0.131	800673	EN10_Activated_SERPINE1	ARIH1
FLYWCH2	332.567	0.284460287786201	0.378	0.128	8.40962e+06	EN10_Activated_SERPINE1	FLYWCH2
CCT2	333.163	0.332864704927325	0.537	0.226	8.42469e+06	EN10_Activated_SERPINE1	CCT2
PER1	388.809	0.386512304584195	0.5	0.201	9.8318e+06	EN10_Activated_SERPINE1	PER1
HNRNPK	416.851	0.508663478580582	0.915	0.596	1.05409e+07	EN10_Activated_SERPINE1	HNRNPK
BNIP3	462.384	0.269541705628275	0.366	0.121	1.16923e+07	EN10_Activated_SERPINE1	BNIP3
PLPP1	485.24	0.388300802518647	0.415	0.146	1.22703e+07	EN10_Activated_SERPINE1	PLPP1
CARD8	500.411	0.326937839964889	0.39	0.139	1.26539e+07	EN10_Activated_SERPINE1	CARD8
PRKDC	526.342	0.329466666862546	0.439	0.167	1.33096e+07	EN10_Activated_SERPINE1	PRKDC
NFAT5	531.026	0.346505859262144	0.402	0.148	1.34281e+07	EN10_Activated_SERPINE1	NFAT5
OCIAD2	55.1869	0.414600875872913	0.573	0.264	1.39551e+07	EN10_Activated_SERPINE1	OCIAD2
LPP	565.341	0.327428227291216	0.5	0.195	1.42958e+07	EN10_Activated_SERPINE1	LPP
H2AFZ	653.493	0.523725743516498	0.878	0.563	1.65249e+07	EN10_Activated_SERPINE1	H2AFZ
SEC62	686.773	0.348284734694095	0.854	0.489	1.73664e+06	EN10_Activated_SERPINE1	SEC62
RPS24	692.72	0.655166134663612	1	0.934	1.75168e+07	EN10_Activated_SERPINE1	RPS24
COX5B	69.4443	0.47517763019368	0.89	0.598	1.75604e+07	EN10_Activated_SERPINE1	COX5B
CXCL2	697.653	0.547618452388431	0.366	0.119	1.76415e+07	EN10_Activated_SERPINE1	CXCL2
AKAP13	698.366	0.521506018922714	0.756	0.438	1.76596e+07	EN10_Activated_SERPINE1	AKAP13
ERH	712.743	0.45737631294095	0.793	0.463	1.80231e+07	EN10_Activated_SERPINE1	ERH
C6orf62	789.448	0.373004111275812	0.512	0.23	1.99628e+06	EN10_Activated_SERPINE1	C6orf62
NFE2L1	811.735	0.259983812482508	0.293	0.085	205263	EN10_Activated_SERPINE1	NFE2L1
LY6E	832.912	0.466885147590116	0.78	0.498	2.10619e+07	EN10_Activated_SERPINE1	LY6E
MSRA	877.064	0.254330909769676	0.317	0.097	2.21783e+07	EN10_Activated_SERPINE1	MSRA
EIF4G1	892.122	0.300891011641855	0.476	0.186	2.25591e+07	EN10_Activated_SERPINE1	EIF4G1
NARF	893.977	0.336414554876859	0.439	0.173	2.2606e+07	EN10_Activated_SERPINE1	NARF
TUBA1B	924.606	0.617515311668422	0.841	0.532	2.33805e+07	EN10_Activated_SERPINE1	TUBA1B
CHMP2A	951.43	0.452039693825124	0.634	0.334	2.40588e+07	EN10_Activated_SERPINE1	CHMP2A
ARRDC3	97.086	0.578350639753268	0.415	0.166	2.45501e+07	EN10_Activated_SERPINE1	ARRDC3
AES	988.175	0.448172875369373	0.646	0.336	2.4988e+07	EN10_Activated_SERPINE1	AES
LSM7	993.479	0.448940981779181	0.671	0.381	2.51221e+07	EN10_Activated_SERPINE1	LSM7
GALNT1	1009.08	0.360214034362261	0.317	0.102	2.55167e+07	EN10_Activated_SERPINE1	GALNT1
ATP2B1	1040.02	0.47860539281782	0.512	0.226	2.62991e+07	EN10_Activated_SERPINE1	ATP2B1
TSPAN14	1088.57	0.27716547731767	0.415	0.149	2.75268e+07	EN10_Activated_SERPINE1	TSPAN14
F3	1275.72	0.322045519470678	0.232	0.058	3.22591e+07	EN10_Activated_SERPINE1	F3
HP1BP3	1277.77	0.379375039768291	0.646	0.323	3.2311e+07	EN10_Activated_SERPINE1	HP1BP3
ARPC1A	1380.3	0.404358064211016	0.512	0.221	3.49036e+07	EN10_Activated_SERPINE1	ARPC1A
HOOK3	1478.74	0.307019442254824	0.402	0.147	3.73929e+07	EN10_Activated_SERPINE1	HOOK3
SUMO1	1498.86	0.403876328422892	0.72	0.424	3.79017e+06	EN10_Activated_SERPINE1	SUMO1
HMGN3	150.498	0.538809059845209	0.695	0.393	3.80565e+07	EN10_Activated_SERPINE1	HMGN3
TRIM44	1626.97	0.309274356440208	0.402	0.148	4.11412e+07	EN10_Activated_SERPINE1	TRIM44
CHD3	1689.7	0.259633981011437	0.317	0.098	4.27274e+07	EN10_Activated_SERPINE1	CHD3
SUMO2	1822.92	0.504919147807536	0.927	0.704	4.60962e+07	EN10_Activated_SERPINE1	SUMO2
TRIB1	1895.75	0.318807097664458	0.451	0.171	4.79379e+07	EN10_Activated_SERPINE1	TRIB1
GSDMD	1914.15	0.352911680012227	0.524	0.23	4.84032e+07	EN10_Activated_SERPINE1	GSDMD
MT-ND1	192.836	0.65583852120441	0.988	0.925	4.87625e+07	EN10_Activated_SERPINE1	MT-ND1
ILF2	1935.36	0.439630850716782	0.61	0.297	4.89395e+07	EN10_Activated_SERPINE1	ILF2
HNRNPH1	2056.67	0.431862064115219	0.732	0.419	5.20069e+07	EN10_Activated_SERPINE1	HNRNPH1
RNH1	2166.25	0.27813638734224	0.707	0.351	5.47779e+07	EN10_Activated_SERPINE1	RNH1
C12orf10	2168.12	0.34280667127458	0.378	0.136	5.48253e+07	EN10_Activated_SERPINE1	C12orf10
GTF2A2	2374.53	0.429159557048978	0.585	0.289	6.00448e+07	EN10_Activated_SERPINE1	GTF2A2
IER3IP1	2618.77	0.295309902384397	0.622	0.285	6.62208e+07	EN10_Activated_SERPINE1	IER3IP1
CFDP1	2659.29	0.339894680650048	0.463	0.19	6.72456e+07	EN10_Activated_SERPINE1	CFDP1
TMEM258	2678.62	0.339513164430475	0.89	0.553	6.77343e+07	EN10_Activated_SERPINE1	TMEM258
HNRNPU	2776.75	0.493944244616612	0.707	0.419	7.02157e+06	EN10_Activated_SERPINE1	HNRNPU
MKLN1	2947.65	0.320669994502014	0.378	0.136	7.45372e+07	EN10_Activated_SERPINE1	MKLN1
PSMA1	3050.28	0.404262473391934	0.695	0.4	7.71323e+07	EN10_Activated_SERPINE1	PSMA1
PRDX6	3099.31	0.433057255464281	0.732	0.424	7.83722e+07	EN10_Activated_SERPINE1	PRDX6
WDFY1	3134.54	0.328348817482534	0.268	0.079	7.92632e+07	EN10_Activated_SERPINE1	WDFY1
POGZ	3192.67	0.27203710632509	0.39	0.141	8.07332e+07	EN10_Activated_SERPINE1	POGZ
CCDC69	335.474	0.404833637237105	0.463	0.193	848312	EN10_Activated_SERPINE1	CCDC69
RBM3	3439.42	0.467926269997238	0.854	0.574	8.69727e+07	EN10_Activated_SERPINE1	RBM3
CD46	3478.32	0.275636863221754	0.549	0.239	8.79562e+07	EN10_Activated_SERPINE1	CD46
NDUFS5	3656.33	0.431158074272857	0.829	0.536	9.24575e+07	EN10_Activated_SERPINE1	NDUFS5
DDX17	3745.27	0.484987855501915	0.744	0.466	9.47065e+07	EN10_Activated_SERPINE1	DDX17
TM9SF3	3854.84	0.330779682667945	0.476	0.2	9.74773e+07	EN10_Activated_SERPINE1	TM9SF3
USMG5	3918.8	0.475057119814704	0.756	0.516	9.90948e+07	EN10_Activated_SERPINE1	USMG5
TMEM109	3932.74	0.316001291324958	0.512	0.219	9.94473e+06	EN10_Activated_SERPINE1	TMEM109
SOD2	4019.6	0.626395868023174	0.622	0.315	1.01644e+08	EN10_Activated_SERPINE1	SOD2
ISOC2	4025.47	0.274882058453769	0.415	0.155	1.01792e+08	EN10_Activated_SERPINE1	ISOC2
BSG	4028.79	0.428930697347181	0.78	0.473	1.01876e+08	EN10_Activated_SERPINE1	BSG
RBM17	4086.45	0.39062214307677	0.573	0.279	1.03334e+08	EN10_Activated_SERPINE1	RBM17
RPS26	4402.76	0.567957445218903	0.988	0.841	1.11333e+08	EN10_Activated_SERPINE1	RPS26
MTPN	4449.89	0.34937113622194	0.524	0.235	1.12524e+08	EN10_Activated_SERPINE1	MTPN
NDUFA8	4465.68	0.31397146726044	0.439	0.174	1.12924e+08	EN10_Activated_SERPINE1	NDUFA8
IPO7	4549.43	0.301512270996442	0.39	0.142	1.15042e+08	EN10_Activated_SERPINE1	IPO7
SNRPF	5502.3	0.414375495088999	0.598	0.306	1.39137e+08	EN10_Activated_SERPINE1	SNRPF
XAF1	64.5845	0.298315453521888	0.378	0.136	1.63315e+08	EN10_Activated_SERPINE1	XAF1
PIN4	7095.64	0.267383705657996	0.402	0.152	1.79427e+08	EN10_Activated_SERPINE1	PIN4
TMEM165	7471.77	0.347491616183556	0.61	0.294	1.88939e+08	EN10_Activated_SERPINE1	TMEM165
ACTR10	7649.03	0.250598723347688	0.439	0.171	1.93421e+08	EN10_Activated_SERPINE1	ACTR10
NFKBIA	7709.16	0.874683238320776	0.915	0.682	1.94941e+08	EN10_Activated_SERPINE1	NFKBIA
SH3GLB1	7765.29	0.490647182894051	0.598	0.301	1.96361e+08	EN10_Activated_SERPINE1	SH3GLB1
PSMA4	7902.31	0.463290125076069	0.598	0.319	1.99826e+08	EN10_Activated_SERPINE1	PSMA4
HINT1	8297.76	0.666505663580093	0.878	0.693	2.09825e+08	EN10_Activated_SERPINE1	HINT1
PSMD2	8332.64	0.324336295576232	0.463	0.195	2.10707e+08	EN10_Activated_SERPINE1	PSMD2
RPS6KA3	8732.48	0.27761942470943	0.366	0.132	2.20818e+08	EN10_Activated_SERPINE1	RPS6KA3
IFI44	8734.74	0.257504456738763	0.293	0.09	2.20875e+08	EN10_Activated_SERPINE1	IFI44
C19orf60	8833.86	0.375896243511921	0.695	0.396	2.23382e+08	EN10_Activated_SERPINE1	C19orf60
PSMB2	893.315	0.375996892746084	0.622	0.313	2.25893e+07	EN10_Activated_SERPINE1	PSMB2
MAP1LC3B	8937.82	0.49676266305094	0.756	0.444	2.26011e+08	EN10_Activated_SERPINE1	MAP1LC3B
SEC11A	8966.41	0.438424985268935	0.732	0.431	2.26734e+08	EN10_Activated_SERPINE1	SEC11A
DNAJC15	9088.29	0.333667706615635	0.622	0.308	2.29816e+08	EN10_Activated_SERPINE1	DNAJC15
DPM3	9204.84	0.299430818249061	0.476	0.2	2.32763e+08	EN10_Activated_SERPINE1	DPM3
PXN	9642.38	0.268469978057893	0.329	0.109	2.43827e+08	EN10_Activated_SERPINE1	PXN
REEP3	9844.86	0.258916473731402	0.39	0.144	2.48947e+08	EN10_Activated_SERPINE1	REEP3
RPL39	1023.3	0.483058981577047	1	0.941	2.58763e+08	EN10_Activated_SERPINE1	RPL39
RAB2A	10263.3	0.441267526642104	0.646	0.366	2.59527e+08	EN10_Activated_SERPINE1	RAB2A
NME4	12112.3	0.273992526966271	0.427	0.164	3.06283e+08	EN10_Activated_SERPINE1	NME4
CSRP1	12389.9	0.260792204085442	0.463	0.196	3.13304e+08	EN10_Activated_SERPINE1	CSRP1
OPTN	13026.4	0.416321645122121	0.524	0.236	3.294e+08	EN10_Activated_SERPINE1	OPTN
HSF1	13620.1	0.315865243599481	0.439	0.179	3.4441e+08	EN10_Activated_SERPINE1	HSF1
RBM8A	1491.82	0.445758615282209	0.756	0.469	3.77236e+08	EN10_Activated_SERPINE1	RBM8A
SORBS3	1508.17	0.273788094469217	0.341	0.115	3.81371e+08	EN10_Activated_SERPINE1	SORBS3
DDX5	15619	0.564713519087474	0.939	0.84	3.94958e+08	EN10_Activated_SERPINE1	DDX5
USP22	15708.7	0.313702741012603	0.39	0.147	3.97226e+08	EN10_Activated_SERPINE1	USP22
KRTCAP2	16071.7	0.302405091385948	0.854	0.533	4.06406e+07	EN10_Activated_SERPINE1	KRTCAP2
PTPRE	16570.9	0.291806323627271	0.366	0.132	4.19029e+07	EN10_Activated_SERPINE1	PTPRE
BUD31	17193.5	0.338758921495541	0.598	0.289	4.34773e+08	EN10_Activated_SERPINE1	BUD31
SMARCA5	17241.6	0.316000634349245	0.488	0.207	4.35987e+08	EN10_Activated_SERPINE1	SMARCA5
EPB41L3	18619	0.251686043062901	0.195	0.047	4.70819e+08	EN10_Activated_SERPINE1	EPB41L3
FLNA	19510.2	0.323777581382479	0.585	0.269	4.93355e+08	EN10_Activated_SERPINE1	FLNA
LSM8	19562.9	0.390035431339059	0.634	0.339	4.94687e+08	EN10_Activated_SERPINE1	LSM8
VPS35	19664.7	0.291246756305237	0.463	0.192	4.97262e+08	EN10_Activated_SERPINE1	VPS35
KPNA4	20074.2	0.296230179447389	0.378	0.14	5.07615e+08	EN10_Activated_SERPINE1	KPNA4
C14orf2	20280	0.385202946372431	0.793	0.523	5.12821e+08	EN10_Activated_SERPINE1	C14orf2
CORO1C	21341.1	0.265132096227821	0.317	0.107	5.39654e+08	EN10_Activated_SERPINE1	CORO1C
COX6A1	21805.8	0.399930664268795	0.817	0.626	5.51403e+08	EN10_Activated_SERPINE1	COX6A1
HEBP1	21900.3	0.311989450603915	0.366	0.131	5.53794e+08	EN10_Activated_SERPINE1	HEBP1
PTBP1	21967.7	0.328573039684742	0.537	0.256	5.55497e+08	EN10_Activated_SERPINE1	PTBP1
IVNS1ABP	24255.2	0.37468909081019	0.476	0.211	6.13341e+08	EN10_Activated_SERPINE1	IVNS1ABP
EIF5A	24708.5	0.391435380037878	0.671	0.354	6.24803e+08	EN10_Activated_SERPINE1	EIF5A
HNRNPA3	26227.2	0.431959983444924	0.768	0.514	6.63208e+08	EN10_Activated_SERPINE1	HNRNPA3
CLTB	26671.1	0.441414916231017	0.585	0.319	6.74432e+08	EN10_Activated_SERPINE1	CLTB
TIMM8B	27502	0.367041740994189	0.463	0.206	6.95443e+08	EN10_Activated_SERPINE1	TIMM8B
MAP7D1	28097.6	0.306246635036848	0.402	0.157	7.10503e+08	EN10_Activated_SERPINE1	MAP7D1
NHP2	28151.7	0.375047694400592	0.573	0.287	7.11873e+08	EN10_Activated_SERPINE1	NHP2
KCTD20	29040.9	0.266677752500245	0.317	0.108	7.34358e+08	EN10_Activated_SERPINE1	KCTD20
NFIA	29791.6	0.302407848794478	0.402	0.148	7.53341e+07	EN10_Activated_SERPINE1	NFIA
PARK7	30880	0.397916207728437	0.829	0.541	7.80861e+08	EN10_Activated_SERPINE1	PARK7
BRK1	31856.5	0.444765693513492	0.817	0.526	8.05555e+07	EN10_Activated_SERPINE1	BRK1
ACTR1A	37507	0.252941728580878	0.378	0.141	9.4844e+08	EN10_Activated_SERPINE1	ACTR1A
SAP30BP	38251.1	0.271632802714146	0.451	0.193	9.67257e+08	EN10_Activated_SERPINE1	SAP30BP
GNAI3	38315.8	0.360484065938048	0.476	0.215	9.68891e+08	EN10_Activated_SERPINE1	GNAI3
ACTB	38851.7	0.302986307705961	1	0.958	9.82444e+08	EN10_Activated_SERPINE1	ACTB
MAGOH	41259.7	0.297175044286842	0.561	0.267	1.04333e+09	EN10_Activated_SERPINE1	MAGOH
RHEB	42612.8	0.372018741321808	0.61	0.329	1.07755e+09	EN10_Activated_SERPINE1	RHEB
SERBP1	4452.88	0.50793198810473	0.756	0.484	1.126e+09	EN10_Activated_SERPINE1	SERBP1
MAZ	46044.9	0.264724989193238	0.378	0.144	1.16434e+09	EN10_Activated_SERPINE1	MAZ
UFD1L	46845.3	0.306435369464511	0.476	0.208	1.18458e+09	EN10_Activated_SERPINE1	UFD1L
TMEM14A	50676.9	0.31455402774466	0.427	0.177	1.28147e+09	EN10_Activated_SERPINE1	TMEM14A
PFN1	5179.18	0.531662793220043	1	0.851	1.30966e+09	EN10_Activated_SERPINE1	PFN1
MVP	55407.9	0.296000255474067	0.488	0.215	1.4011e+09	EN10_Activated_SERPINE1	MVP
AHSA1	55513	0.288088300409488	0.463	0.196	1.40376e+09	EN10_Activated_SERPINE1	AHSA1
FAM127B	56041.6	0.254131854481523	0.341	0.123	1.41713e+09	EN10_Activated_SERPINE1	FAM127B
TMA7	57518.9	0.488037160409706	0.915	0.761	1.45448e+09	EN10_Activated_SERPINE1	TMA7
ZNF428	5806.51	0.327830593728705	0.5	0.231	1.46829e+09	EN10_Activated_SERPINE1	ZNF428
RPS21	58292.8	0.507610426336838	0.951	0.857	1.47405e+09	EN10_Activated_SERPINE1	RPS21
PPP4C	58989.8	0.398534402049247	0.573	0.312	1.49168e+09	EN10_Activated_SERPINE1	PPP4C
NDUFB4	60701.4	0.459378813849228	0.732	0.441	1.53496e+09	EN10_Activated_SERPINE1	NDUFB4
PCBP1	63969.3	0.474814088423319	0.854	0.578	1.61759e+09	EN10_Activated_SERPINE1	PCBP1
MINOS1	68042	0.391670573598677	0.683	0.405	1.72058e+09	EN10_Activated_SERPINE1	MINOS1
MRPL57	69077	0.370830197451989	0.61	0.323	1.74675e+09	EN10_Activated_SERPINE1	MRPL57
IGFBP5	73176.3	0.649444388605672	0.354	0.13	1.85041e+09	EN10_Activated_SERPINE1	IGFBP5
MLEC	82048.1	0.346980740478632	0.537	0.252	2.07475e+09	EN10_Activated_SERPINE1	MLEC
BZW1	84393.4	0.399292009230394	0.646	0.361	2.13406e+09	EN10_Activated_SERPINE1	BZW1
MT-ND5	85335.7	0.497595750989024	0.976	0.836	2.15788e+09	EN10_Activated_SERPINE1	MT-ND5
EGLN2	982.456	0.274271101918581	0.341	0.126	2.48434e+09	EN10_Activated_SERPINE1	EGLN2
HACD3	101188	0.266111078644601	0.341	0.125	2.55874e+09	EN10_Activated_SERPINE1	HACD3
FRYL	105003	0.295482075368556	0.341	0.128	2.6552e+09	EN10_Activated_SERPINE1	FRYL
TMEM43	10949.5	0.281868281890957	0.366	0.139	2.76879e+09	EN10_Activated_SERPINE1	TMEM43
NASP	110188	0.358595594256957	0.488	0.232	2.78631e+09	EN10_Activated_SERPINE1	NASP
LITAF	11022.5	0.373576183929717	0.732	0.417	2.78726e+08	EN10_Activated_SERPINE1	LITAF
PSMG4	113643	0.253469667857718	0.293	0.099	2.87368e+09	EN10_Activated_SERPINE1	PSMG4
NDUFB9	115374	0.380149345616766	0.695	0.413	2.91745e+09	EN10_Activated_SERPINE1	NDUFB9
PSMD11	116890	0.287091476041115	0.451	0.193	2.95579e+09	EN10_Activated_SERPINE1	PSMD11
HNRNPC	118086	0.40490666200959	0.805	0.555	2.98603e+09	EN10_Activated_SERPINE1	HNRNPC
DDX39A	118309	0.284643927056829	0.463	0.199	2.99167e+09	EN10_Activated_SERPINE1	DDX39A
COX17	118763	0.406783855694275	0.634	0.338	3.00316e+09	EN10_Activated_SERPINE1	COX17
JMJD1C	118885	0.417679608188951	0.585	0.3	3.00624e+09	EN10_Activated_SERPINE1	JMJD1C
CCT4	119953	0.399365894882243	0.61	0.319	3.03326e+09	EN10_Activated_SERPINE1	CCT4
HNRNPM	120144	0.336615192433855	0.646	0.355	3.03807e+09	EN10_Activated_SERPINE1	HNRNPM
STRAP	121771	0.278847835598346	0.61	0.293	3.07921e+09	EN10_Activated_SERPINE1	STRAP
ZNF22	121885	0.276797934498665	0.378	0.148	3.0821e+09	EN10_Activated_SERPINE1	ZNF22
FCGRT	131208	0.341614529640295	0.573	0.288	3.31786e+09	EN10_Activated_SERPINE1	FCGRT
PRKAR1A	131666	0.340785196230853	0.634	0.338	3.32943e+08	EN10_Activated_SERPINE1	PRKAR1A
TMEM248	13307.5	0.268470367692418	0.5	0.228	3.36506e+09	EN10_Activated_SERPINE1	TMEM248
SUMO3	136222	0.28807554613242	0.549	0.259	3.44465e+09	EN10_Activated_SERPINE1	SUMO3
AFF1	142524	0.288365535063548	0.329	0.119	3.604e+08	EN10_Activated_SERPINE1	AFF1
CAPRIN1	143592	0.292384206588932	0.415	0.173	3.63102e+09	EN10_Activated_SERPINE1	CAPRIN1
G3BP1	145209	0.327078463733992	0.512	0.236	3.67189e+09	EN10_Activated_SERPINE1	G3BP1
TMBIM4	148058	0.3149805163383	0.72	0.412	3.74395e+09	EN10_Activated_SERPINE1	TMBIM4
MRPL52	149415	0.33643498891852	0.585	0.298	3.77825e+09	EN10_Activated_SERPINE1	MRPL52
PSMD4	150667	0.273467040800999	0.549	0.265	3.80992e+09	EN10_Activated_SERPINE1	PSMD4
ATP5D	151835	0.345738884838184	0.841	0.568	3.83945e+09	EN10_Activated_SERPINE1	ATP5D
RPL37	152050	0.547764998151016	0.988	0.912	3.8449e+08	EN10_Activated_SERPINE1	RPL37
ADAM10	1594.78	0.270448711238133	0.366	0.14	4.03272e+09	EN10_Activated_SERPINE1	ADAM10
TGFBR3	1723.64	0.337591639673833	0.28	0.088	4.35858e+09	EN10_Activated_SERPINE1	TGFBR3
MT-ND4	174907	0.576241184501959	0.976	0.962	4.42288e+08	EN10_Activated_SERPINE1	MT-ND4
ARGLU1	176767	0.422446032568353	0.732	0.468	4.46991e+09	EN10_Activated_SERPINE1	ARGLU1
ATP5G2	177489	0.407054227791754	0.939	0.733	4.48816e+09	EN10_Activated_SERPINE1	ATP5G2
BAZ1A	18427	0.339132739336167	0.5	0.241	4.65964e+09	EN10_Activated_SERPINE1	BAZ1A
SIGIRR	218353	0.349678428797036	0.5	0.234	5.52149e+08	EN10_Activated_SERPINE1	SIGIRR
KLF6	236499	0.846166117057567	0.878	0.712	5.98036e+09	EN10_Activated_SERPINE1	KLF6
BAD	243746	0.283177065502062	0.427	0.178	6.16361e+09	EN10_Activated_SERPINE1	BAD
LYPLA1	243888	0.269967844508788	0.488	0.218	6.16719e+09	EN10_Activated_SERPINE1	LYPLA1
C19orf43	24906.9	0.427435662395023	0.841	0.583	6.2982e+08	EN10_Activated_SERPINE1	C19orf43
PSMC5	252179	0.321188815792601	0.585	0.303	6.37684e+09	EN10_Activated_SERPINE1	PSMC5
SFPQ	254199	0.40932460482191	0.695	0.423	6.42792e+09	EN10_Activated_SERPINE1	SFPQ
ATP5C1	255973	0.388189475200293	0.671	0.395	6.47279e+09	EN10_Activated_SERPINE1	ATP5C1
TMEM141	284336	0.26215401154397	0.39	0.159	7.19e+09	EN10_Activated_SERPINE1	TMEM141
HNRNPR	28601.6	0.365098142232609	0.573	0.303	7.23249e+09	EN10_Activated_SERPINE1	HNRNPR
FKBP3	293334	0.3441886923283	0.427	0.187	7.41755e+09	EN10_Activated_SERPINE1	FKBP3
MT-ND6	302083	0.384301315926491	0.707	0.383	7.63878e+09	EN10_Activated_SERPINE1	MT-ND6
NDUFA12	302452	0.388281702956226	0.585	0.305	7.6481e+09	EN10_Activated_SERPINE1	NDUFA12
UBE2K	303130	0.299679609570079	0.451	0.199	7.66524e+09	EN10_Activated_SERPINE1	UBE2K
ELMSAN1	314570	0.250285155001548	0.305	0.108	7.95452e+09	EN10_Activated_SERPINE1	ELMSAN1
PPM1G	317579	0.29912662050259	0.5	0.242	8.03061e+09	EN10_Activated_SERPINE1	PPM1G
MIDN	330106	0.402348296314818	0.451	0.205	8.34739e+09	EN10_Activated_SERPINE1	MIDN
GRINA	34010.2	0.321063557238424	0.5	0.228	8.60016e+09	EN10_Activated_SERPINE1	GRINA
RAD23B	348860	0.276572597214677	0.427	0.185	8.82163e+09	EN10_Activated_SERPINE1	RAD23B
WNK1	365687	0.332912511835264	0.476	0.215	9.24713e+08	EN10_Activated_SERPINE1	WNK1
TBL1XR1	373372	0.320780502932679	0.415	0.179	9.44146e+09	EN10_Activated_SERPINE1	TBL1XR1
HSPA1A	379662	0.290908610961997	0.805	0.444	9.60052e+09	EN10_Activated_SERPINE1	HSPA1A
MRPL22	384884	0.257463504133925	0.402	0.165	9.73257e+09	EN10_Activated_SERPINE1	MRPL22
LBH	403524	0.345152127600411	0.451	0.207	0.000102039009614475	EN10_Activated_SERPINE1	LBH
DAD1	404673	0.443150199370442	0.78	0.523	0.000102329674502159	EN10_Activated_SERPINE1	DAD1
RP11-670E13.6	419694	0.263596033050001	0.207	0.058	0.000106128139801673	EN10_Activated_SERPINE1	RP11-670E13.6
TIMM13	42788.8	0.331538225538011	0.512	0.245	0.000108200163926301	EN10_Activated_SERPINE1	TIMM13
ELF2	430957	0.257179799812298	0.39	0.16	0.000108976103021409	EN10_Activated_SERPINE1	ELF2
COX14	442350	0.339216764767383	0.549	0.287	0.000111856931277006	EN10_Activated_SERPINE1	COX14
DDX39B	443173	0.277404602016167	0.341	0.131	0.000112065242926346	EN10_Activated_SERPINE1	DDX39B
GLRX3	452591	0.288576645877282	0.402	0.167	0.000114446682423335	EN10_Activated_SERPINE1	GLRX3
RNF181	456422	0.2815405792935	0.61	0.316	0.000115415415449773	EN10_Activated_SERPINE1	RNF181
MGAT4A	457147	0.297835044416836	0.402	0.171	0.000115598645377154	EN10_Activated_SERPINE1	MGAT4A
UBE2N	460297	0.326233063425797	0.61	0.323	0.000116395389812253	EN10_Activated_SERPINE1	UBE2N
TIMM17A	467700	0.251914520569115	0.451	0.201	0.000118267254757085	EN10_Activated_SERPINE1	TIMM17A
SRSF3	479989	0.400449849122845	0.805	0.558	0.00012137475920634	EN10_Activated_SERPINE1	SRSF3
RPL32	483168	0.582046815305275	1	0.951	0.000122178801825492	EN10_Activated_SERPINE1	RPL32
DDX3X	497510	0.384175730380241	0.732	0.443	0.000125805230356578	EN10_Activated_SERPINE1	DDX3X
MYEOV2	502361	0.439136756222024	0.622	0.373	0.00012703203946197	EN10_Activated_SERPINE1	MYEOV2
MAP4	506348	0.305710780008132	0.439	0.194	0.000128040150755651	EN10_Activated_SERPINE1	MAP4
ARPC5L	508652	0.284357966827458	0.524	0.257	0.000128622938824683	EN10_Activated_SERPINE1	ARPC5L
OSTC	516655	0.29047117304112	0.768	0.417	0.000130646648712764	EN10_Activated_SERPINE1	OSTC
RPS27L	521456	0.388432138011052	0.817	0.53	0.000131860597764736	EN10_Activated_SERPINE1	RPS27L
HNRNPD	529035	0.295118780579448	0.573	0.298	0.000133776981373528	EN10_Activated_SERPINE1	HNRNPD
LAGE3	539526	0.279534113620746	0.402	0.169	0.000136429957516806	EN10_Activated_SERPINE1	LAGE3
ADD1	543716	0.285592403138157	0.415	0.175	0.000137489388988206	EN10_Activated_SERPINE1	ADD1
PPDPF	552847	0.384958518223678	0.878	0.651	0.000139798409057193	EN10_Activated_SERPINE1	PPDPF
BTF3	562370	0.575707920456242	0.89	0.806	0.000142206442102345	EN10_Activated_SERPINE1	BTF3
WSB1	569576	0.430814183892179	0.707	0.443	0.000144028735505765	EN10_Activated_SERPINE1	WSB1
RPS8	60092.7	0.542418124951929	1	0.945	0.000151956531352686	EN10_Activated_SERPINE1	RPS8
YWHAQ	624365	0.424048653331001	0.707	0.452	0.000157883083499031	EN10_Activated_SERPINE1	YWHAQ
MSL3	625878	0.263554292946062	0.305	0.11	0.000158265874499027	EN10_Activated_SERPINE1	MSL3
RAN	639967	0.420831109835631	0.805	0.538	0.000161828382089683	EN10_Activated_SERPINE1	RAN
EPN1	645965	0.265626640848026	0.463	0.206	0.000163345063521343	EN10_Activated_SERPINE1	EPN1
ATP2A2	668149	0.289966534641908	0.341	0.135	0.000168954902665854	EN10_Activated_SERPINE1	ATP2A2
SLC44A2	696767	0.287895618970836	0.329	0.127	0.000176191498468068	EN10_Activated_SERPINE1	SLC44A2
VPS28	705272	0.362201521619303	0.707	0.436	0.000178342240704871	EN10_Activated_SERPINE1	VPS28
VCAM1	736725	0.38513497587636	0.207	0.06	0.000186295765693498	EN10_Activated_SERPINE1	VCAM1
PSMA2	750850	0.323486585571352	0.549	0.286	0.000189867553658911	EN10_Activated_SERPINE1	PSMA2
CSNK2B	796219	0.355703771782744	0.659	0.4	0.00020133978500427	EN10_Activated_SERPINE1	CSNK2B
SNRPD3	808563	0.299916306395069	0.61	0.324	0.00020446126716779	EN10_Activated_SERPINE1	SNRPD3
CCSER2	817704	0.261653687115112	0.402	0.172	0.000206772780080417	EN10_Activated_SERPINE1	CCSER2
CCT5	838664	0.276458444539188	0.439	0.193	0.000212073090481899	EN10_Activated_SERPINE1	CCT5
PFDN1	882746	0.253694866247696	0.415	0.177	0.00022322007558905	EN10_Activated_SERPINE1	PFDN1
OCIAD1	941829	0.369160915283106	0.622	0.363	0.000238160383567376	EN10_Activated_SERPINE1	OCIAD1
MT-ND2	973024	0.621350808517789	0.976	0.942	0.000246048553557122	EN10_Activated_SERPINE1	MT-ND2
ARPP19	984473	0.317251645270681	0.476	0.236	0.000248943603930879	EN10_Activated_SERPINE1	ARPP19
DCTN2	986364	0.264326872911063	0.5	0.233	0.000249421779054175	EN10_Activated_SERPINE1	DCTN2
PSMA3	996335	0.336808802468154	0.561	0.293	0.000251943172867545	EN10_Activated_SERPINE1	PSMA3
RAP1B	1.04058e+06	0.378646939117444	0.707	0.45	0.000263131760916763	EN10_Activated_SERPINE1	RAP1B
SYNE2	1.08947e+06	0.298281461438513	0.524	0.261	0.000275493457253349	EN10_Activated_SERPINE1	SYNE2
SRP72	1.17261e+06	0.290379373545399	0.524	0.261	0.000296517875748504	EN10_Activated_SERPINE1	SRP72
DEK	1.17669e+06	0.308166655292281	0.598	0.341	0.000297548499114861	EN10_Activated_SERPINE1	DEK
SKIL	1.24878e+06	0.390373528345776	0.549	0.278	0.000315779231068739	EN10_Activated_SERPINE1	SKIL
APH1A	1.26224e+06	0.279197429994186	0.549	0.277	0.000319182880711213	EN10_Activated_SERPINE1	APH1A
NDUFB1	1.28368e+06	0.360218770255233	0.671	0.395	0.000324604581378811	EN10_Activated_SERPINE1	NDUFB1
POLR2F	1.29027e+06	0.303035838179556	0.5	0.247	0.000326271167368154	EN10_Activated_SERPINE1	POLR2F
HNRNPA2B1	130370	0.432607127627731	0.927	0.741	0.000329667113054144	EN10_Activated_SERPINE1	HNRNPA2B1
ATP6V0E1	144144	0.373826019111355	0.854	0.616	0.000364497008695062	EN10_Activated_SERPINE1	ATP6V0E1
TMX4	1.4857e+06	0.268193249199068	0.476	0.221	0.000375688671868135	EN10_Activated_SERPINE1	TMX4
PET100	1.4946e+06	0.380026040732424	0.646	0.382	0.000377938405854885	EN10_Activated_SERPINE1	PET100
NDUFA4	1.54982e+06	0.406807767963087	0.817	0.647	0.000391902068452952	EN10_Activated_SERPINE1	NDUFA4
ATP5B	1.55158e+06	0.35396535494203	0.768	0.48	0.000392349267856764	EN10_Activated_SERPINE1	ATP5B
RABAC1	1.63493e+06	0.362462001295383	0.805	0.539	0.000413423582104074	EN10_Activated_SERPINE1	RABAC1
CD74	1.66098e+06	0.281263868095222	0.866	0.744	0.000420013183067062	EN10_Activated_SERPINE1	CD74
POLR2K	1.69362e+06	0.28233041700451	0.634	0.352	0.000428266712489764	EN10_Activated_SERPINE1	POLR2K
PRDX5	182856	0.368393543037399	0.768	0.493	0.000462388772070088	EN10_Activated_SERPINE1	PRDX5
WAC	1.88096e+06	0.328188473518985	0.463	0.222	0.000475638213458371	EN10_Activated_SERPINE1	WAC
MRPL51	1.89987e+06	0.404191212122332	0.585	0.344	0.000480420959320223	EN10_Activated_SERPINE1	MRPL51
TPT1	1.90751e+06	0.608673375796729	1	0.967	0.000482352184529971	EN10_Activated_SERPINE1	TPT1
APPL1	1.96713e+06	0.258534038760573	0.39	0.165	0.00049742857129912	EN10_Activated_SERPINE1	APPL1
PFDN4	2.05875e+06	0.344753425242501	0.378	0.167	0.000520596262160673	EN10_Activated_SERPINE1	PFDN4
PITPNB	2.12858e+06	0.261722255302225	0.378	0.159	0.000538254791146588	EN10_Activated_SERPINE1	PITPNB
ANKRD10	2.42338e+06	0.368033722000278	0.439	0.208	0.000612799122219002	EN10_Activated_SERPINE1	ANKRD10
CKS2	2.48613e+06	0.301077375268186	0.451	0.209	0.000628668610091567	EN10_Activated_SERPINE1	CKS2
MAP3K8	2.53136e+06	0.271935521843377	0.488	0.228	0.000640105515662975	EN10_Activated_SERPINE1	MAP3K8
GNB2	2.64996e+06	0.41483814360107	0.634	0.372	0.00067009592004294	EN10_Activated_SERPINE1	GNB2
MIEN1	2.74159e+06	0.267761227960302	0.488	0.245	0.000693267062979107	EN10_Activated_SERPINE1	MIEN1
RPL24	2.81769e+06	0.522343834705576	0.976	0.897	0.000712510391301455	EN10_Activated_SERPINE1	RPL24
PRRC2C	330612	0.358739615235739	0.732	0.48	0.000836017462524133	EN10_Activated_SERPINE1	PRRC2C
HLA-E	3.325e+06	0.470460084917744	1	0.837	0.000840793111280647	EN10_Activated_SERPINE1	HLA-E
PDCD6	3.36345e+06	0.300971568194179	0.573	0.309	0.000850516133418406	EN10_Activated_SERPINE1	PDCD6
PSMB6	3.57535e+06	0.363811526713747	0.646	0.391	0.000904098436493912	EN10_Activated_SERPINE1	PSMB6
MRPS21	367789	0.31201833236921	0.659	0.392	0.000930028824272307	EN10_Activated_SERPINE1	MRPS21
COX6B1	3.73922e+06	0.334124333770625	0.866	0.639	0.000945535369915475	EN10_Activated_SERPINE1	COX6B1
OST4	3.8095e+06	0.450290667172643	0.878	0.712	0.00096330871852466	EN10_Activated_SERPINE1	OST4
UBE2V1	3.8809e+06	0.271521178256593	0.415	0.186	0.000981363191851995	EN10_Activated_SERPINE1	UBE2V1
ATP5J2	391692	0.353030744700864	0.732	0.466	0.000990471617952504	EN10_Activated_SERPINE1	ATP5J2
CCT6A	3.93104e+06	0.321914028404655	0.488	0.252	0.000994042825663344	EN10_Activated_SERPINE1	CCT6A
ATP5I	3.93933e+06	0.434311881659705	0.744	0.512	0.000996139052419168	EN10_Activated_SERPINE1	ATP5I
DNAJC8	3.93982e+06	0.291732622363281	0.549	0.292	0.000996262549429744	EN10_Activated_SERPINE1	DNAJC8
RPL34	3.94759e+06	0.489171919975081	1	0.946	0.000998227889968886	EN10_Activated_SERPINE1	RPL34
RPL22	3.95273e+06	0.499118276970842	0.963	0.869	0.000999526497232584	EN10_Activated_SERPINE1	RPL22
LINC00998	3.97765e+06	0.301813222356735	0.329	0.132	0.00100582921448274	EN10_Activated_SERPINE1	LINC00998
ILF3	3.98905e+06	0.290014165473052	0.524	0.265	0.00100871171330009	EN10_Activated_SERPINE1	ILF3
CALM2	3.99119e+06	0.410918732545536	0.915	0.729	0.00100925235284099	EN10_Activated_SERPINE1	CALM2
SIVA1	4.0787e+06	0.313606849690747	0.598	0.339	0.00103138043462913	EN10_Activated_SERPINE1	SIVA1
ATP5O	4.26355e+06	0.337948358485793	0.598	0.344	0.00107812274091716	EN10_Activated_SERPINE1	ATP5O
WDR1	4.51769e+06	0.414041997089613	0.561	0.327	0.00114238886932281	EN10_Activated_SERPINE1	WDR1
TCP1	4.64398e+06	0.286159525079897	0.524	0.266	0.00117432336398371	EN10_Activated_SERPINE1	TCP1
PLK2	4.73468e+06	0.330996273176904	0.256	0.088	0.0011972593309046	EN10_Activated_SERPINE1	PLK2
LSM4	4.76887e+06	0.287986282834577	0.488	0.246	0.00120590449245664	EN10_Activated_SERPINE1	LSM4
YY1	4.87782e+06	0.38984944458782	0.476	0.252	0.00123345529486622	EN10_Activated_SERPINE1	YY1
NCL	49070.3	0.276500923625384	0.817	0.553	0.0012408408675011	EN10_Activated_SERPINE1	NCL
MT-ND4L	5.12832e+06	0.406139827230023	0.915	0.658	0.00129679784215086	EN10_Activated_SERPINE1	MT-ND4L
ATRX	5.22969e+06	0.384687815075219	0.598	0.365	0.0013224306388551	EN10_Activated_SERPINE1	ATRX
ETFB	5.2307e+06	0.251122337537856	0.537	0.275	0.00132268662856432	EN10_Activated_SERPINE1	ETFB
PDCD5	5.39493e+06	0.317026622954842	0.5	0.264	0.00136421707044704	EN10_Activated_SERPINE1	PDCD5
XRCC5	5.59897e+06	0.290655400082214	0.585	0.327	0.00141581108341201	EN10_Activated_SERPINE1	XRCC5
BAX	5.62638e+06	0.346896766179255	0.585	0.328	0.00142274175757406	EN10_Activated_SERPINE1	BAX
COX16	6.09503e+06	0.299980936582201	0.439	0.205	0.00154125103426212	EN10_Activated_SERPINE1	COX16
SVIP	6.10383e+06	0.30616962701837	0.439	0.204	0.00154347641657056	EN10_Activated_SERPINE1	SVIP
ADSS	619295	0.263451604975361	0.39	0.174	0.00156601010892737	EN10_Activated_SERPINE1	ADSS
SCP2	6.29787e+06	0.328683372795846	0.634	0.378	0.00159254255488659	EN10_Activated_SERPINE1	SCP2
TBCB	6.47013e+06	0.288748382622445	0.549	0.295	0.00163610196744423	EN10_Activated_SERPINE1	TBCB
CCDC124	6.81919e+06	0.257406051644811	0.439	0.204	0.00172436942139959	EN10_Activated_SERPINE1	CCDC124
RPL37A	6.91369e+06	0.563269602911907	0.988	0.886	0.00174826602616141	EN10_Activated_SERPINE1	RPL37A
C11orf73	706521	0.266933637632789	0.439	0.208	0.0017865805448006	EN10_Activated_SERPINE1	C11orf73
NDUFA2	7.4162e+06	0.341414222930387	0.61	0.342	0.0018753334817196	EN10_Activated_SERPINE1	NDUFA2
IRF2BP2	7.67021e+06	0.364985704086452	0.427	0.203	0.00193956609922224	EN10_Activated_SERPINE1	IRF2BP2
RANBP1	7.88345e+06	0.323824651414668	0.598	0.342	0.00199348724016387	EN10_Activated_SERPINE1	RANBP1
RAB6A	8.1092e+06	0.388236007354496	0.463	0.239	0.00205057247569097	EN10_Activated_SERPINE1	RAB6A
RPL36A	8.22344e+06	0.52736776877146	0.939	0.735	0.00207946106194249	EN10_Activated_SERPINE1	RPL36A
LYSMD2	8.47662e+06	0.258085162767544	0.317	0.127	0.00214348189887303	EN10_Activated_SERPINE1	LYSMD2
NDUFA13	8.77335e+06	0.304019286746944	0.744	0.508	0.00221851661971332	EN10_Activated_SERPINE1	NDUFA13
TKT	8.8296e+06	0.29200447113383	0.488	0.254	0.00223274083182032	EN10_Activated_SERPINE1	TKT
SNRPE	8.90299e+06	0.327649917215325	0.537	0.291	0.00225129835645242	EN10_Activated_SERPINE1	SNRPE
NDUFS6	9.31524e+06	0.339133946118593	0.634	0.371	0.00235554480879747	EN10_Activated_SERPINE1	NDUFS6
PGAM1	9.65652e+06	0.357893550618536	0.659	0.413	0.00244184302765965	EN10_Activated_SERPINE1	PGAM1
DBI	1.0314e+07	0.441135059457137	0.695	0.477	0.00260809124769341	EN10_Activated_SERPINE1	DBI
NDUFB3	1.07543e+07	0.321179706414201	0.537	0.297	0.00271944591359131	EN10_Activated_SERPINE1	NDUFB3
CRIP1	1.08192e+07	0.656405869587702	0.756	0.577	0.00273586202539448	EN10_Activated_SERPINE1	CRIP1
MBNL2	1.10253e+07	0.278119300132995	0.415	0.186	0.00278797363312323	EN10_Activated_SERPINE1	MBNL2
SLC25A39	1.113e+07	0.281766572895157	0.463	0.226	0.00281444605353536	EN10_Activated_SERPINE1	SLC25A39
TCEAL8	1.13666e+07	0.330547065605594	0.39	0.181	0.002874279000481	EN10_Activated_SERPINE1	TCEAL8
NELFE	1.17145e+07	0.251001392717075	0.415	0.191	0.00296223631046222	EN10_Activated_SERPINE1	NELFE
RPL28	1.23966e+06	0.458664913612322	1	0.961	0.00313473106289658	EN10_Activated_SERPINE1	RPL28
CAPN2	1.27763e+07	0.32138939461613	0.549	0.305	0.00323075546431847	EN10_Activated_SERPINE1	CAPN2
PHB	1.2949e+07	0.325475625951561	0.476	0.248	0.00327442049176087	EN10_Activated_SERPINE1	PHB
RAD23A	1.32682e+07	0.283313806390032	0.622	0.356	0.0033551329373957	EN10_Activated_SERPINE1	RAD23A
GTF3C6	1.35408e+07	0.259635337509247	0.476	0.238	0.0034240747351692	EN10_Activated_SERPINE1	GTF3C6
PRKCSH	1.39179e+07	0.268467505063537	0.476	0.233	0.00351942496027395	EN10_Activated_SERPINE1	PRKCSH
LAMTOR4	1.40838e+06	0.32593850124654	0.695	0.471	0.00356137404605811	EN10_Activated_SERPINE1	LAMTOR4
SBDS	1.42279e+07	0.473654342713077	0.622	0.401	0.00359780554506764	EN10_Activated_SERPINE1	SBDS
RPL26	1.55836e+07	0.544895514878701	0.988	0.935	0.00394063210565034	EN10_Activated_SERPINE1	RPL26
RAB5A	1.56053e+07	0.251809020160872	0.427	0.2	0.0039461119411546	EN10_Activated_SERPINE1	RAB5A
RAB1A	1.68432e+07	0.309085001520477	0.573	0.317	0.00425913297552535	EN10_Activated_SERPINE1	RAB1A
PSMC1	1.80534e+07	0.271250212597609	0.439	0.214	0.00456516839279761	EN10_Activated_SERPINE1	PSMC1
CCT3	1.82984e+07	0.345356921220894	0.5	0.266	0.00462710630012809	EN10_Activated_SERPINE1	CCT3
HLA-B	1.86266e+07	0.460148522723735	1	0.931	0.00471009770747118	EN10_Activated_SERPINE1	HLA-B
SYF2	1.89289e+06	0.315158695818782	0.598	0.36	0.00478653932361211	EN10_Activated_SERPINE1	SYF2
PSME2	1.90302e+07	0.384946470337739	0.756	0.495	0.00481216624374814	EN10_Activated_SERPINE1	PSME2
TRA2B	1.9394e+07	0.329204660838994	0.659	0.413	0.00490416724226234	EN10_Activated_SERPINE1	TRA2B
MIR4435-2HG	2.03569e+07	0.31989291641662	0.427	0.206	0.00514764177064155	EN10_Activated_SERPINE1	MIR4435-2HG
AK2	2.07443e+07	0.257828824345529	0.402	0.185	0.00524560763323687	EN10_Activated_SERPINE1	AK2
C11orf58	2.12043e+07	0.300594351254207	0.732	0.501	0.00536194382236427	EN10_Activated_SERPINE1	C11orf58
MAP2K2	2.20465e+07	0.253769110834501	0.366	0.166	0.00557489081022622	EN10_Activated_SERPINE1	MAP2K2
RPS7	2.2132e+06	0.54165944794829	1	0.917	0.0055965074450618	EN10_Activated_SERPINE1	RPS7
POLR2I	2.31173e+07	0.256528650185635	0.451	0.226	0.00584567220917019	EN10_Activated_SERPINE1	POLR2I
MORF4L2	2.33385e+07	0.382093288727299	0.549	0.304	0.00590159603216327	EN10_Activated_SERPINE1	MORF4L2
ATG3	2.39161e+06	0.294946833084637	0.439	0.215	0.00604766604135616	EN10_Activated_SERPINE1	ATG3
PHB2	2.51977e+07	0.292808107206695	0.585	0.32	0.00637173064878242	EN10_Activated_SERPINE1	PHB2
SNRNP70	2.55439e+07	0.283052686024967	0.549	0.311	0.00645929273176664	EN10_Activated_SERPINE1	SNRNP70
KPNB1	2.60443e+07	0.313297791170075	0.524	0.283	0.00658582152331939	EN10_Activated_SERPINE1	KPNB1
ARPC5	2.6311e+07	0.365889450515817	0.683	0.44	0.00665326022364097	EN10_Activated_SERPINE1	ARPC5
CREBRF	2.78824e+07	0.268658887007748	0.378	0.173	0.00705063323095118	EN10_Activated_SERPINE1	CREBRF
SPPL2A	2.84299e+07	0.282754242290391	0.427	0.203	0.00718907429387581	EN10_Activated_SERPINE1	SPPL2A
HSPA8	2.85359e+07	0.318581452223094	0.927	0.714	0.00721587332960693	EN10_Activated_SERPINE1	HSPA8
PTOV1	2.8612e+07	0.328254259601203	0.427	0.213	0.00723511384340231	EN10_Activated_SERPINE1	PTOV1
TSC22D2	2.87086e+07	0.281188289143432	0.305	0.125	0.00725953479391962	EN10_Activated_SERPINE1	TSC22D2
C9orf16	2.92487e+07	0.326484548441765	0.671	0.43	0.00739610678332721	EN10_Activated_SERPINE1	C9orf16
SARS	2.99122e+07	0.255437877629876	0.488	0.25	0.00756388669276872	EN10_Activated_SERPINE1	SARS
ZC3H15	3.00903e+07	0.285710466962193	0.549	0.311	0.00760892707632585	EN10_Activated_SERPINE1	ZC3H15
PNRC2	3.2199e+07	0.307078458930453	0.5	0.28	0.00814216553141667	EN10_Activated_SERPINE1	PNRC2
COX7A2	3.29683e+07	0.334860946537111	0.854	0.631	0.00833669498809586	EN10_Activated_SERPINE1	COX7A2
SELM	3.36538e+07	0.547947029378679	0.598	0.35	0.00851003456574069	EN10_Activated_SERPINE1	SELM
TRMT112	3.43254e+07	0.334582241703621	0.768	0.55	0.00867987362384392	EN10_Activated_SERPINE1	TRMT112
DNAJB6	3.48705e+07	0.371212314250266	0.598	0.388	0.00881769986255724	EN10_Activated_SERPINE1	DNAJB6
RCN2	3.62124e+07	0.256578574314593	0.476	0.244	0.00915703154150271	EN10_Activated_SERPINE1	RCN2
RPS23	3.65189e+07	0.52863089013977	1	0.932	0.00923454386288323	EN10_Activated_SERPINE1	RPS23
DYNLT1	3.711e+07	0.348506000026734	0.561	0.33	0.00938400729062734	EN10_Activated_SERPINE1	DYNLT1
SSB	3.79253e+07	0.253593907455118	0.537	0.287	0.00959017786930547	EN10_Activated_SERPINE1	SSB
RPS13	3.95097e+07	0.514866999454595	1	0.925	0.00999080558315195	EN10_Activated_SERPINE1	RPS13
SSBP1	4.14205e+07	0.324428206293037	0.573	0.349	0.0104740073565975	EN10_Activated_SERPINE1	SSBP1
RPL8	4.18019e+07	0.26370198792173	0.988	0.935	0.0105704516839859	EN10_Activated_SERPINE1	RPL8
SERTAD1	4.19403e+07	0.340105037349436	0.573	0.318	0.0106054474256141	EN10_Activated_SERPINE1	SERTAD1
NDUFA6	4.22464e+07	0.293040992128038	0.549	0.324	0.0106828518727456	EN10_Activated_SERPINE1	NDUFA6
HLA-A	4.28025e+06	0.557179375920512	0.988	0.913	0.0108234559557921	EN10_Activated_SERPINE1	HLA-A
PRDX2	4.51065e+07	0.309946775294334	0.634	0.384	0.011406084082296	EN10_Activated_SERPINE1	PRDX2
TOMM22	4.51361e+07	0.264533726404911	0.537	0.297	0.0114135606502845	EN10_Activated_SERPINE1	TOMM22
COX7B	4.52186e+07	0.308760274361682	0.695	0.475	0.0114344233791875	EN10_Activated_SERPINE1	COX7B
RPL12	4.62293e+06	0.437546346093762	1	0.941	0.0116899942723823	EN10_Activated_SERPINE1	RPL12
LRRFIP1	4.84532e+07	0.283356844756448	0.61	0.368	0.0122523607257328	EN10_Activated_SERPINE1	LRRFIP1
SH3BGRL	4.86877e+06	0.285251369637999	0.707	0.458	0.0123116683998414	EN10_Activated_SERPINE1	SH3BGRL
ARL6IP1	5.0294e+06	0.347012947390316	0.683	0.408	0.0127178330026776	EN10_Activated_SERPINE1	ARL6IP1
CAST	5.18678e+07	0.365231562849275	0.598	0.36	0.0131157993569927	EN10_Activated_SERPINE1	CAST
TMEM256	5.2329e+07	0.306618782534375	0.537	0.306	0.0132324300282293	EN10_Activated_SERPINE1	TMEM256
INSIG1	5.28137e+07	0.270239262879372	0.39	0.182	0.0133549899372033	EN10_Activated_SERPINE1	INSIG1
MTDH	5.50209e+07	0.303715399114901	0.78	0.507	0.0139131309193054	EN10_Activated_SERPINE1	MTDH
GDI2	5.9249e+07	0.264368027950399	0.646	0.389	0.0149822949414548	EN10_Activated_SERPINE1	GDI2
NDUFB10	6.16808e+07	0.276409375485822	0.683	0.419	0.0155972313386115	EN10_Activated_SERPINE1	NDUFB10
IFNGR2	6.52322e+07	0.259819811362592	0.427	0.202	0.016495277462951	EN10_Activated_SERPINE1	IFNGR2
CGGBP1	6.63775e+07	0.258327424961702	0.451	0.24	0.0167848737929088	EN10_Activated_SERPINE1	CGGBP1
PGLS	6.70508e+07	0.340185356402218	0.5	0.275	0.0169551439637623	EN10_Activated_SERPINE1	PGLS
ATP6V1F	6.73645e+07	0.26946193226223	0.634	0.39	0.0170344646319064	EN10_Activated_SERPINE1	ATP6V1F
C19orf24	6.78185e+07	0.281751227807429	0.463	0.24	0.0171492746557819	EN10_Activated_SERPINE1	C19orf24
PSMB8	6.84048e+07	0.295176151127124	0.671	0.4	0.0172975147276332	EN10_Activated_SERPINE1	PSMB8
PSMG2	7.11414e+06	0.289375699961918	0.5	0.277	0.0179895135022334	EN10_Activated_SERPINE1	PSMG2
CHURC1	7.31527e+07	0.286310178041754	0.622	0.378	0.0184981220099884	EN10_Activated_SERPINE1	CHURC1
UBE2A	7.35703e+07	0.258012810297159	0.488	0.255	0.018603719600197	EN10_Activated_SERPINE1	UBE2A
ARF1	7.40804e+07	0.346606473858049	0.732	0.541	0.0187327024907199	EN10_Activated_SERPINE1	ARF1
RWDD1	7.73786e+07	0.264847947811573	0.61	0.35	0.0195667313245401	EN10_Activated_SERPINE1	RWDD1
UBE2D3	7.91608e+07	0.400040060597307	0.805	0.615	0.0200174038346695	EN10_Activated_SERPINE1	UBE2D3
UBE2L3	8.00368e+07	0.332144650740197	0.561	0.339	0.0202389163170347	EN10_Activated_SERPINE1	UBE2L3
FXR1	8.36087e+07	0.254543041462122	0.415	0.201	0.0211421196443267	EN10_Activated_SERPINE1	FXR1
LENG8	8.54345e+07	0.333360898145765	0.378	0.186	0.021603818188511	EN10_Activated_SERPINE1	LENG8
STAG2	8.54596e+07	0.268223911444417	0.366	0.172	0.0216101706761181	EN10_Activated_SERPINE1	STAG2
COTL1	8.93323e+07	0.523526866397417	0.683	0.444	0.0225894706669856	EN10_Activated_SERPINE1	COTL1
RNASEK	8.99076e+07	0.438530863135276	0.524	0.304	0.0227349251664761	EN10_Activated_SERPINE1	RNASEK
LDHB	9.20271e+07	0.386709828100151	0.756	0.53	0.0232709006950031	EN10_Activated_SERPINE1	LDHB
CHCHD2	9.36646e+07	0.308921480818435	0.915	0.726	0.0236849686366727	EN10_Activated_SERPINE1	CHCHD2
PPP1R15A	1.03413e+08	0.32783317639246	0.829	0.599	0.026150134035988	EN10_Activated_SERPINE1	PPP1R15A
EFCAB14	1.0394e+08	0.267123724237989	0.354	0.163	0.0262833890336211	EN10_Activated_SERPINE1	EFCAB14
PA2G4	1.11673e+06	0.262494721823263	0.549	0.329	0.0282388181800605	EN10_Activated_SERPINE1	PA2G4
C4orf3	1.1243e+08	0.31094258552349	0.768	0.534	0.0284302605643967	EN10_Activated_SERPINE1	C4orf3
EIF3M	1.15894e+08	0.299601975587175	0.61	0.379	0.0293060007263016	EN10_Activated_SERPINE1	EIF3M
RPLP0	1.20866e+08	0.326258693815307	0.976	0.899	0.0305634462768152	EN10_Activated_SERPINE1	RPLP0
PWP1	1.31937e+08	0.256102174042801	0.354	0.166	0.0333629452746947	EN10_Activated_SERPINE1	PWP1
RAB11B	1.56858e+08	0.325985597230966	0.5	0.295	0.0396647758433657	EN10_Activated_SERPINE1	RAB11B
ADAR	1.6136e+08	0.284811223383435	0.5	0.276	0.0408031472716657	EN10_Activated_SERPINE1	ADAR
MZT2B	1.72407e+08	0.314652010750411	0.598	0.383	0.0435965982397892	EN10_Activated_SERPINE1	MZT2B
RPS15	1.75629e+08	0.382732528416371	1	0.949	0.0444112032360497	EN10_Activated_SERPINE1	RPS15
KHDRBS1	1.80543e+08	0.315358418328559	0.561	0.335	0.045653952276723	EN10_Activated_SERPINE1	KHDRBS1
H2AFY	1.89001e+08	0.250628589880307	0.488	0.271	0.0477926244879876	EN10_Activated_SERPINE1	H2AFY
TROVE2	1.97832e+08	0.252274787873314	0.378	0.19	0.0500258363653832	EN10_Activated_SERPINE1	TROVE2
VCP	2.11546e+08	0.283610817267855	0.573	0.336	0.053493568222122	EN10_Activated_SERPINE1	VCP
PNN	2.34183e+08	0.308727337529674	0.524	0.308	0.0592178042655198	EN10_Activated_SERPINE1	PNN
TUBB4B	2.41566e+08	0.304456079229695	0.683	0.403	0.0610846962366734	EN10_Activated_SERPINE1	TUBB4B
SRSF10	2.44515e+08	0.343736352782183	0.524	0.332	0.0618306233733045	EN10_Activated_SERPINE1	SRSF10
DYNLRB1	2.53844e+08	0.286257279693663	0.634	0.383	0.0641896382558814	EN10_Activated_SERPINE1	DYNLRB1
ARPC2	2.57733e+08	0.313537481793267	0.841	0.727	0.0651728465165255	EN10_Activated_SERPINE1	ARPC2
EIF3A	2.58987e+07	0.315971930360307	0.561	0.359	0.0654899162671252	EN10_Activated_SERPINE1	EIF3A
RPL7A	2.63553e+07	0.364968903949811	0.988	0.912	0.0666447391401982	EN10_Activated_SERPINE1	RPL7A
C19orf53	2.66507e+08	0.396252131108361	0.659	0.464	0.0673915729417124	EN10_Activated_SERPINE1	C19orf53
NFE2L2	2.66692e+08	0.308946960441941	0.561	0.323	0.0674384825803768	EN10_Activated_SERPINE1	NFE2L2
RPS9	2.67078e+08	0.466686604098726	0.976	0.92	0.0675361156077006	EN10_Activated_SERPINE1	RPS9
RPS12	2.80314e+08	0.48386839990357	1	0.954	0.0708829037797795	EN10_Activated_SERPINE1	RPS12
TMEM147	2.8634e+08	0.278418698679919	0.512	0.3	0.0724067152216436	EN10_Activated_SERPINE1	TMEM147
PSMA6	3.18546e+08	0.320982102101086	0.427	0.231	0.0805507034655296	EN10_Activated_SERPINE1	PSMA6
PFDN5	3.19689e+08	0.313889626687428	0.951	0.843	0.0808398567683608	EN10_Activated_SERPINE1	PFDN5
APEX1	3.37461e+08	0.257197419445033	0.463	0.253	0.0853336682560412	EN10_Activated_SERPINE1	APEX1
PSMB1	3.57787e+08	0.299475993666908	0.72	0.498	0.0904735859952318	EN10_Activated_SERPINE1	PSMB1
CHMP4B	3.58871e+08	0.252719032747936	0.463	0.257	0.0907478156461216	EN10_Activated_SERPINE1	CHMP4B
DECR1	3.61908e+08	0.251706502644495	0.415	0.215	0.0915157135896992	EN10_Activated_SERPINE1	DECR1
TMEM123	3.70891e+08	0.262754651094124	0.573	0.346	0.0937872712547992	EN10_Activated_SERPINE1	TMEM123
ARL6IP4	3.74132e+07	0.394169532161389	0.707	0.523	0.0946067501134917	EN10_Activated_SERPINE1	ARL6IP4
DHRS7	3.87702e+07	0.350236502368526	0.537	0.33	0.0980381674198625	EN10_Activated_SERPINE1	DHRS7
RPL29	4.08689e+07	0.411045190824945	0.988	0.925	0.103345135079745	EN10_Activated_SERPINE1	RPL29
SRSF11	4.29445e+08	0.329641043960298	0.622	0.417	0.108593848988567	EN10_Activated_SERPINE1	SRSF11
C19orf70	4.38524e+08	0.279694703682792	0.512	0.312	0.11088946611962	EN10_Activated_SERPINE1	C19orf70
NONO	5.0743e+08	0.286905422015545	0.5	0.286	0.128313866992266	EN10_Activated_SERPINE1	NONO
C8orf59	5.08046e+07	0.251244181163227	0.549	0.324	0.128469496080318	EN10_Activated_SERPINE1	C8orf59
EIF5B	5.27813e+08	0.269173367287268	0.549	0.333	0.133468071669818	EN10_Activated_SERPINE1	EIF5B
EIF4H	5.51099e+08	0.250773394031302	0.512	0.285	0.139356360684022	EN10_Activated_SERPINE1	EIF4H
HNRNPA1	5.51957e+08	0.382075110611283	0.963	0.828	0.139573418160822	EN10_Activated_SERPINE1	HNRNPA1
ANAPC11	5.64611e+08	0.263449699226814	0.622	0.392	0.142773106695113	EN10_Activated_SERPINE1	ANAPC11
RPL35A	5.65391e+08	0.433552405912865	1	0.926	0.142970457095205	EN10_Activated_SERPINE1	RPL35A
COX4I1	5.75905e+08	0.366507574797404	0.927	0.805	0.145629221744613	EN10_Activated_SERPINE1	COX4I1
RPL18A	5.98801e+07	0.383357715394345	1	0.95	0.151418881357853	EN10_Activated_SERPINE1	RPL18A
EDF1	6.11427e+08	0.351672838261526	0.793	0.672	0.154611662688053	EN10_Activated_SERPINE1	EDF1
CCT7	6.45338e+07	0.270924966794461	0.476	0.274	0.163186513894718	EN10_Activated_SERPINE1	CCT7
C9orf142	6.54536e+08	0.272552530027523	0.561	0.362	0.16551248298357	EN10_Activated_SERPINE1	C9orf142
POLR2G	6.62789e+08	0.273570564369579	0.439	0.248	0.167599331933395	EN10_Activated_SERPINE1	POLR2G
NDUFB7	6.77181e+08	0.261910672116714	0.622	0.401	0.17123866915391	EN10_Activated_SERPINE1	NDUFB7
MYCBP2	7.3123e+07	0.303086843223273	0.451	0.261	0.184906151758629	EN10_Activated_SERPINE1	MYCBP2
SSU72	7.58512e+08	0.269074139862506	0.585	0.376	0.191804977395714	EN10_Activated_SERPINE1	SSU72
ZNF207	7.78254e+08	0.27705116477491	0.524	0.313	0.196797157038045	EN10_Activated_SERPINE1	ZNF207
SRP9	8.10253e+08	0.341199696204225	0.61	0.425	0.204888727080989	EN10_Activated_SERPINE1	SRP9
C14orf166	9.57153e+08	0.37882685426159	0.61	0.427	0.242035362663535	EN10_Activated_SERPINE1	C14orf166
AURKAIP1	9.75407e+08	0.270535907017553	0.573	0.377	0.246651054974597	EN10_Activated_SERPINE1	AURKAIP1
MTCH1	9.92643e+08	0.262717816835141	0.488	0.284	0.251009571749748	EN10_Activated_SERPINE1	MTCH1
SON	1.01212e+09	0.399447908629575	0.72	0.57	0.255934885409814	EN10_Activated_SERPINE1	SON
NDUFS4	1.11497e+09	0.270431981610514	0.378	0.2	0.281943033451876	EN10_Activated_SERPINE1	NDUFS4
CAP1	1.27062e+09	0.286287399395528	0.622	0.437	0.321302170550209	EN10_Activated_SERPINE1	CAP1
MRPL11	1.32528e+09	0.255752341825998	0.354	0.189	0.335124437929998	EN10_Activated_SERPINE1	MRPL11
RPL17	1.34338e+09	0.369067660322074	0.988	0.831	0.339699469096366	EN10_Activated_SERPINE1	RPL17
UBXN1	1.37844e+09	0.33334775206601	0.646	0.443	0.34856665401928	EN10_Activated_SERPINE1	UBXN1
NOSIP	1.44805e+09	0.308593172483791	0.402	0.236	0.366168640591761	EN10_Activated_SERPINE1	NOSIP
ZFP36	1.47242e+09	0.261289001221009	0.927	0.824	0.372332004509935	EN10_Activated_SERPINE1	ZFP36
UBB	1.52329e+09	0.267861661758846	0.976	0.836	0.385193543564835	EN10_Activated_SERPINE1	UBB
MBNL1	1.5814e+09	0.332911176296206	0.61	0.43	0.399888334389974	EN10_Activated_SERPINE1	MBNL1
IFIT3	1.6022e+09	0.409044903454696	0.146	0.047	0.405148121391005	EN10_Activated_SERPINE1	IFIT3
RPS10	1.61984e+09	0.346751651047474	0.988	0.896	0.409608669747322	EN10_Activated_SERPINE1	RPS10
NDUFAB1	1.67248e+09	0.267501986161882	0.537	0.332	0.422919667591968	EN10_Activated_SERPINE1	NDUFAB1
PSMB4	1.69962e+08	0.262370514674969	0.439	0.249	0.429782937222882	EN10_Activated_SERPINE1	PSMB4
NFKBIZ	1.81743e+09	0.325713471166372	0.585	0.375	0.459574406174644	EN10_Activated_SERPINE1	NFKBIZ
SCAND1	1.81988e+09	0.259161338773548	0.622	0.4	0.460192013515997	EN10_Activated_SERPINE1	SCAND1
TUBB2A	1.84292e+09	0.28347342946509	0.28	0.126	0.466020310731552	EN10_Activated_SERPINE1	TUBB2A
CSDE1	1.9903e+09	0.289933924384784	0.72	0.486	0.503288021431673	EN10_Activated_SERPINE1	CSDE1
CAMLG	2.05071e+09	0.255562574229079	0.439	0.254	0.518562060812861	EN10_Activated_SERPINE1	CAMLG
SLC25A5	2.05963e+09	0.282864017139314	0.683	0.518	0.520819760098609	EN10_Activated_SERPINE1	SLC25A5
SNRPB2	2.06712e+09	0.266334278856081	0.512	0.328	0.52271309955513	EN10_Activated_SERPINE1	SNRPB2
SPG21	2.13721e+09	0.268464754788822	0.427	0.243	0.540436773876596	EN10_Activated_SERPINE1	SPG21
RPL35	2.14316e+09	0.387426273711569	0.976	0.903	0.54193998455412	EN10_Activated_SERPINE1	RPL35
COX8A	2.24054e+09	0.333458320196985	0.707	0.56	0.566564783694313	EN10_Activated_SERPINE1	COX8A
NAP1L1	2.33065e+09	0.319587962939747	0.72	0.545	0.589352655887881	EN10_Activated_SERPINE1	NAP1L1
PRPF40A	2.51539e+08	0.254586799698884	0.451	0.264	0.636067600485304	EN10_Activated_SERPINE1	PRPF40A
LSM2	2.52265e+09	0.29455386524725	0.427	0.248	0.637902145021445	EN10_Activated_SERPINE1	LSM2
GBP1	2.57013e+09	0.340408020794531	0.268	0.118	0.649909371432031	EN10_Activated_SERPINE1	GBP1
RNASEH2C	2.70371e+09	0.279505139872778	0.463	0.279	0.683686086455085	EN10_Activated_SERPINE1	RNASEH2C
EIF3K	2.74281e+09	0.306164483660142	0.805	0.643	0.693573857773521	EN10_Activated_SERPINE1	EIF3K
ACTR3	2.87947e+09	0.317500422104722	0.634	0.435	0.728131380555492	EN10_Activated_SERPINE1	ACTR3
FAM177A1	2.9183e+09	0.267186461421568	0.524	0.326	0.737950069983889	EN10_Activated_SERPINE1	FAM177A1
SERINC3	2.93101e+08	0.298214256917391	0.439	0.26	0.741163564086891	EN10_Activated_SERPINE1	SERINC3
ATPIF1	2.96759e+09	0.289704987030048	0.646	0.458	0.750415500706709	EN10_Activated_SERPINE1	ATPIF1
CELF1	3.11663e+09	0.293960655310884	0.329	0.177	0.788102899707234	EN10_Activated_SERPINE1	CELF1
ATF4	3.14647e+09	0.324668464123672	0.646	0.456	0.795646803287338	EN10_Activated_SERPINE1	ATF4
SRSF9	3.15797e+09	0.258945642602936	0.549	0.346	0.798556173785956	EN10_Activated_SERPINE1	SRSF9
GNB2L1	3.16917e+09	0.350449348832741	0.976	0.891	0.801387347588579	EN10_Activated_SERPINE1	GNB2L1
RELB	3.30939e+09	0.273131373474643	0.329	0.171	0.836845255569133	EN10_Activated_SERPINE1	RELB
RPL23	3.32778e+09	0.586658998526336	0.854	0.773	0.841494685535873	EN10_Activated_SERPINE1	RPL23
ARID5B	3.46903e+09	0.289718936615828	0.598	0.367	0.877212508493869	EN10_Activated_SERPINE1	ARID5B
RPL15	3.5288e+09	0.499212845222693	0.988	0.926	0.892327752901828	EN10_Activated_SERPINE1	RPL15
COX5A	3.54501e+09	0.283801303682901	0.646	0.456	0.896427359859923	EN10_Activated_SERPINE1	COX5A
TNFRSF4	3.61149e+09	0.260143218295242	0.256	0.115	0.913236921617027	EN10_Activated_SERPINE1	TNFRSF4
NR1H2	3.66315e+09	0.280800065191455	0.39	0.213	0.926299874831798	EN10_Activated_SERPINE1	NR1H2
LUC7L3	3.66651e+08	0.313249535455985	0.5	0.332	0.927149725325368	EN10_Activated_SERPINE1	LUC7L3
LAMTOR1	3.96112e+09	0.29139518826734	0.537	0.354	1	EN10_Activated_SERPINE1	LAMTOR1
LSM14A	3.97171e+09	0.250135058780595	0.451	0.259	1	EN10_Activated_SERPINE1	LSM14A
RPS14	3.97309e+09	0.398540096986125	1	0.947	1	EN10_Activated_SERPINE1	RPS14
KIF5B	4.20095e+09	0.333676063976562	0.488	0.304	1	EN10_Activated_SERPINE1	KIF5B
ARL2BP	4.2145e+09	0.286129738972475	0.402	0.228	1	EN10_Activated_SERPINE1	ARL2BP
PMAIP1	4.66704e+09	0.35080518540669	0.402	0.221	1	EN10_Activated_SERPINE1	PMAIP1
ARHGDIA	4.83232e+09	0.26558444247025	0.622	0.433	1	EN10_Activated_SERPINE1	ARHGDIA
VMP1	5.14523e+09	0.287693309735679	0.549	0.364	1	EN10_Activated_SERPINE1	VMP1
NUDC	5.23803e+09	0.301184500023848	0.476	0.297	1	EN10_Activated_SERPINE1	NUDC
TBCA	5.72423e+09	0.368295189742887	0.622	0.487	1	EN10_Activated_SERPINE1	TBCA
SNRPD2	5.7549e+09	0.260472719073075	0.756	0.596	1	EN10_Activated_SERPINE1	SNRPD2
CTSH	5.81043e+09	0.272992626781082	0.415	0.232	1	EN10_Activated_SERPINE1	CTSH
NACA	6.02113e+09	0.383440157317557	0.951	0.867	1	EN10_Activated_SERPINE1	NACA
SKP1	6.62218e+08	0.341216874247405	0.78	0.668	1	EN10_Activated_SERPINE1	SKP1
2007-09-01	6.75291e+09	0.253471440751041	0.683	0.521	1	EN10_Activated_SERPINE1	2007-09-01
PNRC1	6.83011e+08	0.306745727146059	0.878	0.692	1	EN10_Activated_SERPINE1	PNRC1
POLR1D	7.13096e+09	0.280890588187781	0.524	0.34	1	EN10_Activated_SERPINE1	POLR1D
ACAP2	7.96849e+09	0.253364806949282	0.366	0.204	1	EN10_Activated_SERPINE1	ACAP2
ST13	8.10173e+09	0.284646755615059	0.61	0.445	1	EN10_Activated_SERPINE1	ST13
TNIP1	8.31263e+09	0.271507356807031	0.39	0.219	1	EN10_Activated_SERPINE1	TNIP1
PAPOLA	8.89534e+09	0.284471138239318	0.561	0.396	1	EN10_Activated_SERPINE1	PAPOLA
RPL18	9.69624e+09	0.267688858514808	0.988	0.929	1	EN10_Activated_SERPINE1	RPL18
COMMD6	9.84394e+09	0.319630947496569	0.805	0.629	1	EN10_Activated_SERPINE1	COMMD6
UBA52	0.000101020770101484	0.332291664735808	0.951	0.891	1	EN10_Activated_SERPINE1	UBA52
RPL30	0.000112018418816579	0.349083384874199	1	0.935	1	EN10_Activated_SERPINE1	RPL30
FUS	0.000112374773232652	0.275435187863204	0.72	0.591	1	EN10_Activated_SERPINE1	FUS
RPS18	0.000121044641544197	0.420898225296529	1	0.951	1	EN10_Activated_SERPINE1	RPS18
RPS19	0.000121563746618811	0.317102282263213	0.976	0.948	1	EN10_Activated_SERPINE1	RPS19
HNRNPA1L2	0.00013158334746747	0.254621526069314	0.232	0.108	1	EN10_Activated_SERPINE1	HNRNPA1L2
ZFAND6	0.000143169864748567	0.250589671019446	0.415	0.253	1	EN10_Activated_SERPINE1	ZFAND6
KDM6B	0.000146664722233466	0.259858506921361	0.366	0.204	1	EN10_Activated_SERPINE1	KDM6B
HNRNPA0	0.000171970508661628	0.260759153192465	0.707	0.498	1	EN10_Activated_SERPINE1	HNRNPA0
RPL27	0.000174360977205385	0.416858477587777	0.951	0.856	1	EN10_Activated_SERPINE1	RPL27
RPL38	0.000185343741317153	0.394647475132505	0.939	0.812	1	EN10_Activated_SERPINE1	RPL38
RPLP2	0.000187216461077564	0.314174045601619	1	0.938	1	EN10_Activated_SERPINE1	RPLP2
RAP1A	0.00020325394998294	0.251303045331922	0.537	0.382	1	EN10_Activated_SERPINE1	RAP1A
CCNL1	0.000206110478798071	0.422957235658771	0.695	0.541	1	EN10_Activated_SERPINE1	CCNL1
RPL11	0.000219966806355175	0.305282668005302	0.988	0.954	1	EN10_Activated_SERPINE1	RPL11
RPL19	0.00022208419596915	0.310988299169336	0.988	0.944	1	EN10_Activated_SERPINE1	RPL19
RPS3A	0.00022688862167639	0.379315527231746	1	0.934	1	EN10_Activated_SERPINE1	RPS3A
TAPBP	0.000254048004081006	0.289813836580306	0.61	0.429	1	EN10_Activated_SERPINE1	TAPBP
RPS3	0.000265679292172121	0.37539869474843	1	0.939	1	EN10_Activated_SERPINE1	RPS3
RPS6	0.00026730209141049	0.443848483214203	1	0.944	1	EN10_Activated_SERPINE1	RPS6
RPLP1	0.000274821534131034	0.285651089844693	1	0.971	1	EN10_Activated_SERPINE1	RPLP1
TRAPPC1	0.000310682177586585	0.333539838940514	0.549	0.409	1	EN10_Activated_SERPINE1	TRAPPC1
UQCRB	0.000328421677455966	0.330386201818943	0.805	0.705	1	EN10_Activated_SERPINE1	UQCRB
SF1	0.000373416028055253	0.299443537415921	0.634	0.46	1	EN10_Activated_SERPINE1	SF1
FAM118A	0.000419201553726392	0.256204638150166	0.268	0.14	1	EN10_Activated_SERPINE1	FAM118A
NDUFA1	0.000537286060533102	0.281671651264715	0.646	0.529	1	EN10_Activated_SERPINE1	NDUFA1
HLA-C	0.000576152440230411	0.270707700765574	1	0.925	1	EN10_Activated_SERPINE1	HLA-C
RPL5	0.00062706511844906	0.311247247522036	0.927	0.888	1	EN10_Activated_SERPINE1	RPL5
RPL10	0.000655622121905018	0.343917701824505	1	0.973	1	EN10_Activated_SERPINE1	RPL10
RPS15A	0.000792048700111522	0.352344866259966	0.988	0.946	1	EN10_Activated_SERPINE1	RPS15A
RPL7	0.000806633679395516	0.431529264747383	0.927	0.894	1	EN10_Activated_SERPINE1	RPL7
RPS27A	0.000830484740227787	0.375170074167751	1	0.947	1	EN10_Activated_SERPINE1	RPS27A
EIF4B	0.000849267121648185	0.264056075318833	0.61	0.441	1	EN10_Activated_SERPINE1	EIF4B
RPS2	0.00087195566002405	0.372178543209072	0.988	0.928	1	EN10_Activated_SERPINE1	RPS2
RPL4	0.000919908347919735	0.258843788274913	0.976	0.842	1	EN10_Activated_SERPINE1	RPL4
MLF2	0.000994549622801571	0.308594043902725	0.427	0.284	1	EN10_Activated_SERPINE1	MLF2
RPS11	0.00103640816088768	0.323771020096979	0.963	0.881	1	EN10_Activated_SERPINE1	RPS11
TUBA1C	0.00111182170887631	0.383138036936556	0.366	0.209	1	EN10_Activated_SERPINE1	TUBA1C
RPS17	0.00115079341970063	0.484685265285702	0.878	0.793	1	EN10_Activated_SERPINE1	RPS17
RPL6	0.00126186113526323	0.356116608711149	0.963	0.913	1	EN10_Activated_SERPINE1	RPL6
RPL9	0.00133329854492227	0.332987815791463	0.988	0.918	1	EN10_Activated_SERPINE1	RPL9
EEF1A1	0.00178098143579112	0.327711699965588	1	0.974	1	EN10_Activated_SERPINE1	EEF1A1
MT-ATP8	0.00185725553447064	0.456501635443869	0.598	0.407	1	EN10_Activated_SERPINE1	MT-ATP8
RSRP1	0.00186439730520905	0.29573329742846	0.61	0.484	1	EN10_Activated_SERPINE1	RSRP1
EIF1	0.00196944918628986	0.32276248978993	1	0.946	1	EN10_Activated_SERPINE1	EIF1
HMOX1	0.00332081921164359	0.269990163469361	0.146	0.068	1	EN10_Activated_SERPINE1	HMOX1
AP000769.1	0.00342392432674992	0.287877621548165	0.293	0.176	1	EN10_Activated_SERPINE1	AP000769.1
RPL13	0.00553864820179518	0.315385298078792	1	0.966	1	EN10_Activated_SERPINE1	RPL13
RPL3	0.0058883684139054	0.304639104361274	0.988	0.93	1	EN10_Activated_SERPINE1	RPL3
EIF3F	0.00750546449563539	0.261641982958701	0.683	0.56	1	EN10_Activated_SERPINE1	EIF3F
RPL10A	0.00812394630181355	0.341280402733673	0.963	0.89	1	EN10_Activated_SERPINE1	RPL10A
CXCL14	0	285493543204967	0.799	0.024	0	F08_Activated_VSTM2A	CXCL14
POSTN1	0	282866367667	0.794	0.031	0	F08_Activated_VSTM2A	POSTN
F31	0	176434119100844	0.657	0.052	0	F08_Activated_VSTM2A	F3
IGFBP51	0	173753794677914	0.831	0.123	0	F08_Activated_VSTM2A	IGFBP5
PLAT	0	156882573685447	0.619	0.071	0	F08_Activated_VSTM2A	PLAT
PDGFRA	0	141551726368964	0.799	0.079	0	F08_Activated_VSTM2A	PDGFRA
MMP2	0	126605625011589	0.823	0.114	0	F08_Activated_VSTM2A	MMP2
AGT	0	12488118968672	0.381	0.014	0	F08_Activated_VSTM2A	AGT
PTGDS	0	115624609108377	0.456	0.032	0	F08_Activated_VSTM2A	PTGDS
COL3A1	0	105193936951913	0.875	0.138	0	F08_Activated_VSTM2A	COL3A1
CRISPLD2	0	100355415446315	0.718	0.084	0	F08_Activated_VSTM2A	CRISPLD2
C1S	0	0.915820279375568	0.872	0.131	0	F08_Activated_VSTM2A	C1S
BMP4	0	0.859555366769653	0.506	0.046	0	F08_Activated_VSTM2A	BMP4
VSTM2A	0	0.781143577683094	0.392	0.001	0	F08_Activated_VSTM2A	VSTM2A
EMILIN1	0	0.773428501658517	0.587	0.054	0	F08_Activated_VSTM2A	EMILIN1
TRPA1	0	0.747731351869516	0.416	0.008	0	F08_Activated_VSTM2A	TRPA1
EDIL31	0	0.702908449709315	0.488	0.026	0	F08_Activated_VSTM2A	EDIL3
EDNRB	0	0.6973417990065	0.433	0.03	0	F08_Activated_VSTM2A	EDNRB
NSG1	0	0.682017725577544	0.349	0.021	0	F08_Activated_VSTM2A	NSG1
FENDRR	0	0.656125325437442	0.485	0.019	0	F08_Activated_VSTM2A	FENDRR
ENHO	0	0.650506069770664	0.381	0.006	0	F08_Activated_VSTM2A	ENHO
HSD17B2	0	0.643113891583067	0.372	0.014	0	F08_Activated_VSTM2A	HSD17B2
COL4A5	0	0.61906584497771	0.448	0.013	0	F08_Activated_VSTM2A	COL4A5
SOX6	0	0.538460298935855	0.378	0.012	0	F08_Activated_VSTM2A	SOX6
PTGDR2	0	0.475303967480733	0.334	0.006	0	F08_Activated_VSTM2A	PTGDR2
PCSK6	0	0.458535947007848	0.32	0.017	0	F08_Activated_VSTM2A	PCSK6
PAPPA	0	0.432844820099851	0.34	0.016	0	F08_Activated_VSTM2A	PAPPA
PROM1	0	0.421105997842531	0.279	0.013	0	F08_Activated_VSTM2A	PROM1
COL4A6	0	0.399386256509772	0.285	0.004	0	F08_Activated_VSTM2A	COL4A6
ADAMTSL1	0	0.389852337629223	0.34	0.02	0	F08_Activated_VSTM2A	ADAMTSL1
HAPLN1	0	0.379924698058189	0.198	0.005	0	F08_Activated_VSTM2A	HAPLN1
EMID1	0	0.359643877977175	0.279	0.011	0	F08_Activated_VSTM2A	EMID1
ADGRL3	0	0.304388455552262	0.276	0.011	0	F08_Activated_VSTM2A	ADGRL3
BMP5	0	0.277931797406257	0.154	0.003	0	F08_Activated_VSTM2A	BMP5
INSC	0	0.275603656652924	0.235	0.005	0	F08_Activated_VSTM2A	INSC
PTCH1	7.91361e-290	0.516384934208572	0.375	0.027	2.00112e-286	F08_Activated_VSTM2A	PTCH1
CALD11	1.53148e-285	106299585165032	0.927	0.17	3.87265e-281	F08_Activated_VSTM2A	CALD1
COL6A21	2.88518e-285	113131271167969	0.901	0.153	7.29576e-280	F08_Activated_VSTM2A	COL6A2
PLEKHH2	1.08975e-281	0.369869142299224	0.328	0.021	2.75564e-277	F08_Activated_VSTM2A	PLEKHH2
DIO3OS	5.61817e-278	0.311217205594714	0.285	0.016	1.42067e-274	F08_Activated_VSTM2A	DIO3OS
DLL1	9.52984e-277	0.364151329133258	0.291	0.017	2.40981e-272	F08_Activated_VSTM2A	DLL1
COL5A1	1.76047e-276	0.79012996050207	0.573	0.066	4.45171e-272	F08_Activated_VSTM2A	COL5A1
PDGFD	1.02013e-274	0.685425148615049	0.436	0.04	2.57961e-269	F08_Activated_VSTM2A	PDGFD
DEFB1	5.25286e-270	0.532318278677693	0.238	0.011	1.32829e-265	F08_Activated_VSTM2A	DEFB1
PDK4	6.64096e-264	139932866962005	0.701	0.108	1.6793e-259	F08_Activated_VSTM2A	PDK4
NRG1	1.25798e-262	0.505510272164446	0.262	0.014	3.18107e-258	F08_Activated_VSTM2A	NRG1
CDH11	3.37998e-255	0.411575990691651	0.384	0.032	8.54695e-250	F08_Activated_VSTM2A	CDH11
APOD	9.72401e-246	149550521893956	0.654	0.096	2.45891e-241	F08_Activated_VSTM2A	APOD
LAMB11	4.97965e-241	0.660943341164412	0.538	0.066	1.2592e-236	F08_Activated_VSTM2A	LAMB1
COL6A1	4.43567e-240	0.985284923991982	0.814	0.144	1.12165e-236	F08_Activated_VSTM2A	COL6A1
RBP1	1.28116e-229	0.547582829309313	0.436	0.045	3.23967e-225	F08_Activated_VSTM2A	RBP1
CLMP	6.99384e-225	0.446234829305065	0.395	0.038	1.76853e-220	F08_Activated_VSTM2A	CLMP
FOXF1	7.94914e-225	0.774524533776247	0.48	0.057	2.0101e-220	F08_Activated_VSTM2A	FOXF1
PITX1	1.61307e-220	0.288350800148295	0.273	0.018	4.07898e-216	F08_Activated_VSTM2A	PITX1
RARRES2	2.10853e-220	0.919338805505107	0.785	0.14	5.33184e-216	F08_Activated_VSTM2A	RARRES2
PRKG1	6.95371e-218	0.398125230997431	0.349	0.031	1.75838e-213	F08_Activated_VSTM2A	PRKG1
TSPAN12	1.39311e-215	0.56632965642254	0.32	0.026	3.52276e-211	F08_Activated_VSTM2A	TSPAN12
PDZRN3	8.56382e-215	0.298240249694016	0.308	0.024	2.16553e-210	F08_Activated_VSTM2A	PDZRN3
COL1A1	2.35072e-213	0.655069720135432	0.77	0.141	5.94428e-209	F08_Activated_VSTM2A	COL1A1
MEG3	2.90146e-213	0.703369974543186	0.587	0.084	7.33691e-209	F08_Activated_VSTM2A	MEG3
TMEM119	1.47042e-205	0.399657802608764	0.256	0.017	3.71825e-201	F08_Activated_VSTM2A	TMEM119
MXRA5	2.67715e-202	0.508653893140072	0.401	0.043	6.7697e-198	F08_Activated_VSTM2A	MXRA5
ST5	5.05659e-199	0.507340968555681	0.43	0.051	1.27866e-194	F08_Activated_VSTM2A	ST5
DMKN	4.59597e-197	0.455925232220666	0.302	0.025	1.16218e-193	F08_Activated_VSTM2A	DMKN
PDPN	3.80212e-194	0.611027774731459	0.453	0.056	9.61441e-190	F08_Activated_VSTM2A	PDPN
MFAP4	9.66866e-192	0.709150550072975	0.727	0.127	2.44491e-187	F08_Activated_VSTM2A	MFAP4
COL1A2	2.78716e-190	0.419611219860189	0.805	0.155	7.0479e-186	F08_Activated_VSTM2A	COL1A2
TMEM100	6.86067e-189	0.657915427202403	0.363	0.038	1.73486e-184	F08_Activated_VSTM2A	TMEM100
GPC6	3.81816e-188	0.445922674845846	0.445	0.055	9.65499e-184	F08_Activated_VSTM2A	GPC6
COL5A2	1.28618e-185	0.603090533959182	0.555	0.086	3.25237e-181	F08_Activated_VSTM2A	COL5A2
C11orf96	2.72939e-176	0.807825372369036	0.587	0.098	6.9018e-172	F08_Activated_VSTM2A	C11orf96
CCL11	5.48627e-174	0.61461100949555	0.305	0.028	1.38731e-169	F08_Activated_VSTM2A	CCL11
BMP2	4.99233e-172	0.37064711006144	0.308	0.03	1.26241e-167	F08_Activated_VSTM2A	BMP2
A2M1	1.3456e-166	0.911734160562516	0.666	0.129	3.40262e-162	F08_Activated_VSTM2A	A2M
NID11	5.22555e-166	0.563754718311492	0.509	0.079	1.32139e-161	F08_Activated_VSTM2A	NID1
CTGF1	4.06975e-163	159634357892817	0.608	0.118	1.02912e-158	F08_Activated_VSTM2A	CTGF
LAMA41	7.17485e-154	0.593628470471422	0.523	0.088	1.81431e-149	F08_Activated_VSTM2A	LAMA4
HAAO	7.40775e-153	0.361269543737302	0.285	0.028	1.8732e-148	F08_Activated_VSTM2A	HAAO
CYGB	8.8294e-151	0.643400060604719	0.474	0.075	2.23269e-147	F08_Activated_VSTM2A	CYGB
ENPP21	2.53175e-142	0.436077317552315	0.285	0.03	6.40204e-138	F08_Activated_VSTM2A	ENPP2
C8orf41	1.12338e-141	0.900303259499079	0.39	0.055	2.8407e-137	F08_Activated_VSTM2A	C8orf4
NBL1	9.89344e-142	0.721497756149542	0.538	0.105	2.50175e-136	F08_Activated_VSTM2A	NBL1
MRVI1	7.78844e-140	0.261828711161751	0.227	0.019	1.96946e-135	F08_Activated_VSTM2A	MRVI1
SERPINF1	9.29064e-141	0.659077656638147	0.663	0.136	2.34932e-135	F08_Activated_VSTM2A	SERPINF1
C1R	2.20496e-138	0.525067589186859	0.64	0.13	5.57568e-134	F08_Activated_VSTM2A	C1R
TMEM176B	5.13087e-137	0.887530206630165	0.689	0.158	1.29744e-132	F08_Activated_VSTM2A	TMEM176B
RHOBTB3	3.28519e-134	0.562389574749903	0.512	0.096	8.30726e-130	F08_Activated_VSTM2A	RHOBTB3
WNT5A	5.79982e-133	0.307185303864012	0.221	0.019	1.4666e-128	F08_Activated_VSTM2A	WNT5A
DPT	3.48068e-132	0.534747260410656	0.509	0.087	8.8016e-129	F08_Activated_VSTM2A	DPT
NNMT1	2.8545e-130	0.776453506044009	0.587	0.12	7.21818e-126	F08_Activated_VSTM2A	NNMT
MT1A	4.90993e-130	0.654743672964402	0.282	0.031	1.24157e-125	F08_Activated_VSTM2A	MT1A
MMP19	1.6041e-129	0.690930488585214	0.395	0.06	4.05629e-125	F08_Activated_VSTM2A	MMP19
SPARCL11	3.36212e-126	0.541495810877739	0.715	0.163	8.50179e-122	F08_Activated_VSTM2A	SPARCL1
LTBP2	4.35958e-125	0.3512797384443	0.294	0.035	1.10241e-120	F08_Activated_VSTM2A	LTBP2
LTBP4	1.11331e-124	0.457702060802024	0.733	0.183	2.81522e-120	F08_Activated_VSTM2A	LTBP4
SNAI2	2.73985e-124	0.316177205012536	0.259	0.028	6.92826e-120	F08_Activated_VSTM2A	SNAI2
MT1M	5.48063e-122	0.84900367894924	0.372	0.056	1.38589e-117	F08_Activated_VSTM2A	MT1M
CFH	1.70149e-120	0.447270288935755	0.552	0.112	4.30255e-116	F08_Activated_VSTM2A	CFH
COL6A3	2.02064e-116	0.480288509381245	0.547	0.111	5.1096e-112	F08_Activated_VSTM2A	COL6A3
SPON1	3.98438e-113	0.367236084830013	0.299	0.039	1.00753e-108	F08_Activated_VSTM2A	SPON1
RBPMS1	1.55057e-110	0.526291596104654	0.48	0.095	3.92092e-106	F08_Activated_VSTM2A	RBPMS
PRR16	4.19542e-110	0.313523759747497	0.256	0.03	1.0609e-105	F08_Activated_VSTM2A	PRR16
RND3	1.13668e-109	0.476595211179063	0.413	0.074	2.87433e-105	F08_Activated_VSTM2A	RND3
FARP1	1.66495e-108	0.29885919766366	0.305	0.042	4.21015e-104	F08_Activated_VSTM2A	FARP1
SOD3	3.31031e-107	0.525824140293439	0.61	0.135	8.37078e-103	F08_Activated_VSTM2A	SOD3
PHLDB1	1.41912e-106	0.402770636972642	0.384	0.066	3.58852e-102	F08_Activated_VSTM2A	PHLDB1
MCTP2	4.25436e-106	0.376766122252332	0.343	0.054	1.0758e-101	F08_Activated_VSTM2A	MCTP2
LIMCH1	1.48988e-105	0.37219618646277	0.305	0.043	3.76746e-101	F08_Activated_VSTM2A	LIMCH1
CEBPD	3.37011e-105	100928165009184	0.782	0.259	8.52198e-103	F08_Activated_VSTM2A	CEBPD
GPX3	7.61177e-104	0.49034263745073	0.538	0.117	1.92479e-99	F08_Activated_VSTM2A	GPX3
FAM92A1	7.74061e-104	0.302588910042061	0.317	0.047	1.95737e-99	F08_Activated_VSTM2A	FAM92A1
TM4SF11	1.37815e-102	0.309119122497657	0.407	0.072	3.48493e-98	F08_Activated_VSTM2A	TM4SF1
MAMDC2	2.45399e-103	0.320261080709569	0.285	0.038	6.2054e-99	F08_Activated_VSTM2A	MAMDC2
VCAN	9.02521e-102	0.744702186660019	0.523	0.118	2.2822e-97	F08_Activated_VSTM2A	VCAN
PLPP3	1.22798e-100	0.585277140138897	0.515	0.113	3.10518e-96	F08_Activated_VSTM2A	PLPP3
ALDH1A3	3.5453e-100	0.376233096570041	0.299	0.043	8.965e-96	F08_Activated_VSTM2A	ALDH1A3
SDC2	4.55119e-100	0.617309500587936	0.529	0.121	1.15086e-94	F08_Activated_VSTM2A	SDC2
RP11-14N7.2	7.6535e-99	0.341254964462747	0.465	0.092	1.93534e-94	F08_Activated_VSTM2A	RP11-14N7.2
SERPING1	1.37368e-98	0.47830385454614	0.677	0.173	3.47362e-94	F08_Activated_VSTM2A	SERPING1
FHL2	3.46547e-98	0.440958217658365	0.375	0.067	8.76313e-94	F08_Activated_VSTM2A	FHL2
TPM2	6.78539e-98	0.320768165132039	0.515	0.114	1.71582e-93	F08_Activated_VSTM2A	TPM2
TMEM176A	1.02355e-97	0.682810072223358	0.581	0.144	2.58825e-93	F08_Activated_VSTM2A	TMEM176A
F2R1	1.78368e-97	0.637317025708999	0.448	0.095	4.51039e-93	F08_Activated_VSTM2A	F2R
TFPI1	2.08933e-96	0.43190815075331	0.561	0.131	5.28328e-92	F08_Activated_VSTM2A	TFPI
CPED1	2.33198e-94	0.298620517142839	0.299	0.045	5.89688e-90	F08_Activated_VSTM2A	CPED1
CPM	8.02643e-94	0.627461941170118	0.355	0.063	2.02964e-90	F08_Activated_VSTM2A	CPM
PDLIM11	1.74108e-92	0.87937874758187	0.663	0.206	4.40268e-88	F08_Activated_VSTM2A	PDLIM1
ABCC4	2.26307e-92	0.300632381055545	0.262	0.036	5.72262e-88	F08_Activated_VSTM2A	ABCC4
TUSC3	3.84759e-92	0.368496158494729	0.314	0.05	9.72939e-88	F08_Activated_VSTM2A	TUSC3
SPARC1	1.16774e-91	0.415941239623858	0.669	0.179	2.95286e-87	F08_Activated_VSTM2A	SPARC
PPP1R14A	1.38911e-90	0.40335520993639	0.34	0.057	3.51264e-86	F08_Activated_VSTM2A	PPP1R14A
PTPRG	5.56931e-91	0.322324658098952	0.294	0.045	1.40831e-85	F08_Activated_VSTM2A	PTPRG
KREMEN1	8.04513e-89	0.272287959312504	0.227	0.028	2.03437e-84	F08_Activated_VSTM2A	KREMEN1
THBD1	2.41544e-86	0.486343609661491	0.39	0.076	6.10793e-82	F08_Activated_VSTM2A	THBD
EMP21	3.52639e-86	0.49448139312145	0.497	0.12	8.91718e-83	F08_Activated_VSTM2A	EMP2
ABCA8	1.81385e-83	0.684993095929192	0.36	0.07	4.58667e-79	F08_Activated_VSTM2A	ABCA8
PCDH18	4.64977e-83	0.30879870109733	0.267	0.04	1.17579e-78	F08_Activated_VSTM2A	PCDH18
SYNPO2	6.31326e-82	0.277852354852124	0.27	0.041	1.59643e-78	F08_Activated_VSTM2A	SYNPO2
TMEM2041	3.70675e-80	0.42086868324206	0.331	0.061	9.37325e-76	F08_Activated_VSTM2A	TMEM204
IL1R11	1.09873e-76	0.315178031044647	0.317	0.057	2.77835e-72	F08_Activated_VSTM2A	IL1R1
CYR611	6.94651e-74	0.484024910681556	0.512	0.13	1.75657e-69	F08_Activated_VSTM2A	CYR61
LTBP1	1.04143e-73	0.430928218011214	0.337	0.066	2.63345e-69	F08_Activated_VSTM2A	LTBP1
TCF21	1.45669e-74	0.392654448511002	0.369	0.075	3.68353e-69	F08_Activated_VSTM2A	TCF21
LOXL2	3.32407e-73	0.363939685027725	0.25	0.038	8.40557e-69	F08_Activated_VSTM2A	LOXL2
SPON2	4.34541e-72	0.504142405928196	0.642	0.205	1.09882e-67	F08_Activated_VSTM2A	SPON2
AEBP1	9.36341e-74	0.418194770244068	0.465	0.114	2.36773e-67	F08_Activated_VSTM2A	AEBP1
SVIL1	1.06706e-71	0.370729156891482	0.337	0.068	2.69828e-67	F08_Activated_VSTM2A	SVIL
SH3PXD2B	1.16391e-71	0.296230212188538	0.291	0.051	2.94319e-67	F08_Activated_VSTM2A	SH3PXD2B
FRZB	1.71575e-71	0.356696323846841	0.25	0.039	4.33862e-68	F08_Activated_VSTM2A	FRZB
TCF41	1.91012e-72	0.5407925453735	0.637	0.211	4.83011e-67	F08_Activated_VSTM2A	TCF4
PLOD2	1.40811e-70	0.324881147129839	0.314	0.059	3.56068e-66	F08_Activated_VSTM2A	PLOD2
ABI3BP	5.16097e-70	0.427783015432652	0.366	0.077	1.30505e-65	F08_Activated_VSTM2A	ABI3BP
SGCE	3.80991e-68	0.399203716470976	0.378	0.085	9.63412e-64	F08_Activated_VSTM2A	SGCE
COL15A11	1.4328e-67	0.39104672563336	0.285	0.051	3.62312e-63	F08_Activated_VSTM2A	COL15A1
RBMS3	2.03684e-67	0.2915416154524	0.328	0.066	5.15055e-64	F08_Activated_VSTM2A	RBMS3
GADD45G	2.6538e-68	0.618382980436179	0.328	0.069	6.71067e-63	F08_Activated_VSTM2A	GADD45G
LAMC11	2.98537e-67	0.378219937797818	0.424	0.103	7.54911e-63	F08_Activated_VSTM2A	LAMC1
PXDN1	5.0426e-67	0.335384362390376	0.267	0.046	1.27512e-62	F08_Activated_VSTM2A	PXDN
OLFML3	1.01833e-65	0.428140330415445	0.427	0.103	2.57505e-61	F08_Activated_VSTM2A	OLFML3
FHL1	9.87456e-64	0.367854726247518	0.52	0.143	2.49698e-59	F08_Activated_VSTM2A	FHL1
PTN	2.22597e-63	0.331996183301438	0.253	0.043	5.62882e-59	F08_Activated_VSTM2A	PTN
MXRA8	1.75936e-63	0.336284759907469	0.39	0.09	4.44889e-58	F08_Activated_VSTM2A	MXRA8
DST	1.33309e-61	0.44117136653942	0.483	0.137	3.37098e-57	F08_Activated_VSTM2A	DST
GLT8D2	2.47816e-61	0.288352559848294	0.291	0.056	6.26653e-57	F08_Activated_VSTM2A	GLT8D2
FILIP1L1	1.0007e-60	0.394778922648606	0.413	0.103	2.53047e-56	F08_Activated_VSTM2A	FILIP1L
TSHZ21	1.70853e-60	0.376555999805815	0.392	0.097	4.32037e-56	F08_Activated_VSTM2A	TSHZ2
PLEKHA5	4.9367e-59	0.321849557436893	0.363	0.086	1.24834e-54	F08_Activated_VSTM2A	PLEKHA5
SLC9A9	3.3584e-58	0.275848645074138	0.279	0.055	8.49238e-55	F08_Activated_VSTM2A	SLC9A9
PALLD	1.0508e-57	0.483390001937014	0.419	0.111	2.65716e-53	F08_Activated_VSTM2A	PALLD
ZBTB16	1.3539e-57	0.342326412723649	0.381	0.095	3.4236e-53	F08_Activated_VSTM2A	ZBTB16
LRP1	4.6806e-57	0.386320809275794	0.456	0.126	1.18358e-52	F08_Activated_VSTM2A	LRP1
TSC22D11	1.42529e-56	0.50319145030246	0.544	0.176	3.60413e-52	F08_Activated_VSTM2A	TSC22D1
LHFP	1.65981e-56	0.318678574752495	0.477	0.13	4.19716e-52	F08_Activated_VSTM2A	LHFP
C9orf3	2.86646e-56	0.305867712464976	0.343	0.079	7.24842e-52	F08_Activated_VSTM2A	C9orf3
PSD3	1.02743e-55	0.251779505726288	0.259	0.049	2.59806e-51	F08_Activated_VSTM2A	PSD3
GGT5	1.24292e-54	0.334407081708603	0.314	0.068	3.14297e-50	F08_Activated_VSTM2A	GGT5
TMEM98	5.22824e-54	0.288889135218253	0.346	0.081	1.32207e-49	F08_Activated_VSTM2A	TMEM98
NFIA1	1.41449e-53	0.298948044369599	0.497	0.145	3.57683e-51	F08_Activated_VSTM2A	NFIA
S100A131	1.14711e-52	0.570291626742087	0.485	0.152	2.90069e-48	F08_Activated_VSTM2A	S100A13
MFGE8	7.28427e-50	0.491294066815083	0.471	0.14	1.84197e-45	F08_Activated_VSTM2A	MFGE8
EGR1	3.23155e-49	0.717444518009076	0.77	0.36	8.17163e-45	F08_Activated_VSTM2A	EGR1
GRK5	3.02422e-48	0.275671045102837	0.305	0.071	7.64735e-45	F08_Activated_VSTM2A	GRK5
GLUL	6.67543e-48	0.703628745594959	0.703	0.326	1.68802e-43	F08_Activated_VSTM2A	GLUL
ZFP36L11	1.58175e-48	0.761306125949661	0.834	0.479	3.99976e-43	F08_Activated_VSTM2A	ZFP36L1
OAF1	1.51815e-48	0.250082921828699	0.317	0.076	3.83894e-42	F08_Activated_VSTM2A	OAF
OSBPL1A	6.88395e-47	0.289070741212127	0.285	0.065	1.74074e-41	F08_Activated_VSTM2A	OSBPL1A
SOX41	8.5809e-46	0.332905998892806	0.404	0.117	2.16985e-41	F08_Activated_VSTM2A	SOX4
HSPA2	1.49378e-47	0.296357187476359	0.265	0.057	3.77732e-41	F08_Activated_VSTM2A	HSPA2
ETS21	3.70173e-45	0.446070961487096	0.471	0.155	9.36056e-41	F08_Activated_VSTM2A	ETS2
SLC19A2	9.32298e-45	0.28710022278754	0.276	0.063	2.3575e-41	F08_Activated_VSTM2A	SLC19A2
HTRA11	1.49898e-44	0.403172949979495	0.419	0.121	3.79047e-40	F08_Activated_VSTM2A	HTRA1
HSPA1A1	1.76418e-43	0.745237643580487	0.828	0.44	4.46107e-39	F08_Activated_VSTM2A	HSPA1A
IGFBP31	3.48043e-43	0.871985308146963	0.233	0.047	8.80096e-38	F08_Activated_VSTM2A	IGFBP3
NUDT4	1.0093e-42	0.590999799676003	0.538	0.22	2.55222e-37	F08_Activated_VSTM2A	NUDT4
TGFBI	1.3642e-41	0.372571559250648	0.334	0.088	3.44965e-37	F08_Activated_VSTM2A	TGFBI
EPB41L2	1.66569e-41	0.31571482174095	0.375	0.109	4.21203e-39	F08_Activated_VSTM2A	EPB41L2
ECM1	2.32535e-41	0.355648021426901	0.346	0.092	5.88012e-38	F08_Activated_VSTM2A	ECM1
SPRY11	3.74334e-41	0.38621378659264	0.384	0.113	9.46579e-37	F08_Activated_VSTM2A	SPRY1
ADAMTS11	4.64082e-41	0.438863877762457	0.375	0.106	1.17352e-37	F08_Activated_VSTM2A	ADAMTS1
APLP21	1.21461e-39	0.648488133728413	0.564	0.241	3.07139e-35	F08_Activated_VSTM2A	APLP2
WLS	1.68374e-39	0.295327978118236	0.291	0.073	4.25767e-35	F08_Activated_VSTM2A	WLS
MMP1	2.19517e-39	0.331052581165628	0.11	0.013	5.55092e-35	F08_Activated_VSTM2A	MMP1
ECHDC2	5.15386e-39	0.302595524444527	0.39	0.121	1.30326e-34	F08_Activated_VSTM2A	ECHDC2
MT1E	6.71855e-39	0.66498450564393	0.471	0.169	1.69892e-34	F08_Activated_VSTM2A	MT1E
LMCD11	1.0886e-38	0.260211368192486	0.244	0.054	2.75275e-34	F08_Activated_VSTM2A	LMCD1
GEM	1.60453e-38	0.781214492479275	0.392	0.123	4.05737e-34	F08_Activated_VSTM2A	GEM
C1orf211	2.44136e-38	0.287372447103769	0.346	0.099	6.17348e-34	F08_Activated_VSTM2A	C1orf21
PTGER2	1.28719e-36	0.343984360022292	0.288	0.076	3.25492e-32	F08_Activated_VSTM2A	PTGER2
NEXN	2.89817e-36	0.283927131386269	0.265	0.063	7.3286e-32	F08_Activated_VSTM2A	NEXN
FOXO3	5.11337e-36	0.376025595281603	0.477	0.177	1.29302e-31	F08_Activated_VSTM2A	FOXO3
PROCR	5.79466e-36	0.254206237051915	0.331	0.09	1.4653e-31	F08_Activated_VSTM2A	PROCR
FKBP101	2.40499e-36	0.324625023828203	0.305	0.082	6.0815e-31	F08_Activated_VSTM2A	FKBP10
APP1	3.8144e-35	0.346503159351798	0.567	0.217	9.64547e-31	F08_Activated_VSTM2A	APP
ABCA6	1.04805e-34	0.315173316345396	0.238	0.055	2.65022e-30	F08_Activated_VSTM2A	ABCA6
CDH131	2.8769e-34	0.257554295359328	0.151	0.025	7.27482e-30	F08_Activated_VSTM2A	CDH13
KLF91	9.49343e-34	0.325197459629514	0.459	0.169	2.4006e-29	F08_Activated_VSTM2A	KLF9
PLAU	1.46574e-32	0.40227431896786	0.244	0.059	3.70642e-28	F08_Activated_VSTM2A	PLAU
IFITM31	1.94516e-32	0.29072097965733	0.762	0.362	4.91872e-28	F08_Activated_VSTM2A	IFITM3
LGALS3BP	3.1041e-32	0.468701527238165	0.503	0.193	7.84935e-28	F08_Activated_VSTM2A	LGALS3BP
HIPK2	9.17323e-32	0.377933620907692	0.384	0.131	2.31964e-27	F08_Activated_VSTM2A	HIPK2
RUNX1	9.9308e-31	0.299670093410021	0.343	0.11	2.5112e-26	F08_Activated_VSTM2A	RUNX1
DDHD1	1.66907e-30	0.333238493593354	0.328	0.104	4.22058e-26	F08_Activated_VSTM2A	DDHD1
CNN31	2.44813e-30	0.348849526657316	0.451	0.159	6.19059e-26	F08_Activated_VSTM2A	CNN3
CD302	2.79011e-30	0.260309146362989	0.349	0.109	7.05534e-26	F08_Activated_VSTM2A	CD302
PLAGL1	3.1263e-30	0.251714671647049	0.323	0.097	7.90548e-26	F08_Activated_VSTM2A	PLAGL1
FBLN5	1.13893e-29	0.3115916348736	0.299	0.085	2.88e-25	F08_Activated_VSTM2A	FBLN5
PKIG1	1.79848e-29	0.363000891693612	0.349	0.115	4.54783e-25	F08_Activated_VSTM2A	PKIG
KLF4	2.79752e-29	0.478589698819678	0.517	0.205	7.07409e-25	F08_Activated_VSTM2A	KLF4
YBX31	1.23537e-28	0.400395769263311	0.555	0.243	3.12387e-24	F08_Activated_VSTM2A	YBX3
NFIC1	1.21534e-27	0.287850344236183	0.48	0.186	3.07324e-23	F08_Activated_VSTM2A	NFIC
MAFB	2.59418e-27	0.285854305824082	0.343	0.108	6.55989e-23	F08_Activated_VSTM2A	MAFB
PTGS1	4.04554e-26	0.314121385841998	0.224	0.057	1.023e-21	F08_Activated_VSTM2A	PTGS1
ECE11	4.42027e-26	0.283732939100146	0.317	0.101	1.11775e-21	F08_Activated_VSTM2A	ECE1
PLPP11	1.8298e-25	0.33483056835225	0.398	0.144	4.627e-21	F08_Activated_VSTM2A	PLPP1
MAP1LC3A1	1.97622e-25	0.291916271477163	0.378	0.135	4.99727e-21	F08_Activated_VSTM2A	MAP1LC3A
RHOB1	4.20282e-24	0.541186049652984	0.695	0.371	1.06277e-19	F08_Activated_VSTM2A	RHOB
ACTN11	6.07798e-24	0.312248666447702	0.337	0.112	1.53694e-19	F08_Activated_VSTM2A	ACTN1
CEBPB	1.58469e-23	0.611162949120827	0.613	0.322	4.00721e-19	F08_Activated_VSTM2A	CEBPB
ERRFI1	4.12335e-22	0.333023602325903	0.326	0.11	1.04267e-17	F08_Activated_VSTM2A	ERRFI1
MT2A1	2.2048e-18	0.979819513218046	0.683	0.444	5.57528e-14	F08_Activated_VSTM2A	MT2A
SMIM3	3.16265e-18	0.3722646024001	0.311	0.113	7.9974e-14	F08_Activated_VSTM2A	SMIM3
MAML2	1.12761e-17	0.284128178179988	0.265	0.089	2.85139e-13	F08_Activated_VSTM2A	MAML2
ADM	4.16782e-17	0.316534494940564	0.276	0.092	1.05392e-12	F08_Activated_VSTM2A	ADM
TIMP3	9.83009e-17	0.333521071171152	0.413	0.162	2.48573e-12	F08_Activated_VSTM2A	TIMP3
ITGB11	9.47365e-16	0.419276950685993	0.573	0.32	2.3956e-10	F08_Activated_VSTM2A	ITGB1
HSPA1B	2.20123e-14	0.408586561122237	0.706	0.426	5.56625e-10	F08_Activated_VSTM2A	HSPA1B
MGLL1	4.49742e-14	0.29033363745936	0.331	0.132	1.13726e-09	F08_Activated_VSTM2A	MGLL
PHLDA1	1.8421e-13	0.486612121213996	0.456	0.231	4.65812e-09	F08_Activated_VSTM2A	PHLDA1
WSB11	1.084e-11	0.413875618551362	0.672	0.441	2.74111e-07	F08_Activated_VSTM2A	WSB1
FOS	1.26449e-11	0.562766896113152	0.91	0.784	3.19752e-07	F08_Activated_VSTM2A	FOS
SOD21	7.93613e-11	0.485982927707245	0.549	0.313	2.00681e-06	F08_Activated_VSTM2A	SOD2
ID31	3.37766e-10	0.308017204089777	0.465	0.233	8.54109e-06	F08_Activated_VSTM2A	ID3
FAM105A	4.7113e-10	0.346118794042309	0.203	0.068	1.19135e-05	F08_Activated_VSTM2A	FAM105A
ZEB11	3.6186e-08	0.261014377123717	0.276	0.114	0.000915035	F08_Activated_VSTM2A	ZEB1
JUN	3.05632e-06	0.388118324336792	0.91	0.787	0.0772852	F08_Activated_VSTM2A	JUN
SCPEP1	4.97058e-05	0.418564833081371	0.375	0.199	1.25691	F08_Activated_VSTM2A	SCPEP1
GDF15	0.000148546	0.362764283634926	0.116	0.032	3.75629	F08_Activated_VSTM2A	GDF15
NPTN	7.88223e-06	0.29316489667031	0.34	0.174	19.9318	F08_Activated_VSTM2A	NPTN
NEAT11	0.00528842	0.365184719312613	0.907	0.805	133.728	F08_Activated_VSTM2A	NEAT1
MT1X	0.0108183	0.403992832065357	0.448	0.273	273.562	F08_Activated_VSTM2A	MT1X
ZFAND51	0.0131312	0.28674374006474	0.576	0.385	332.049	F08_Activated_VSTM2A	ZFAND5
ADAM28	0.134052	0.527811794626779	0.279	0.144	3389.77	F08_Activated_VSTM2A	ADAM28
TMEM30A1	0.015086	0.263800211461298	0.363	0.201	38.148	F08_Activated_VSTM2A	TMEM30A
SLC38A21	1.19555	0.404665913850412	0.515	0.352	30231.9	F08_Activated_VSTM2A	SLC38A2
ANXA51	2.39871	0.282878140884095	0.622	0.442	60656.3	F08_Activated_VSTM2A	ANXA5
VMP11	2.67675	0.540255367602019	0.509	0.363	67687	F08_Activated_VSTM2A	VMP1
CHIC21	17.0974	0.259635408969904	0.355	0.209	432343	F08_Activated_VSTM2A	CHIC2
FOSB	26.3663	0.404725098587496	0.75	0.628	666724	F08_Activated_VSTM2A	FOSB
MT-ATP81	29.8152	0.462434552236529	0.605	0.406	753936	F08_Activated_VSTM2A	MT-ATP8
SOCS31	2287.09	0.438433234289196	0.497	0.35	5.78337e+07	F08_Activated_VSTM2A	SOCS3
LAPTM4A1	7694.32	0.274773162851171	0.587	0.451	1.94566e+08	F08_Activated_VSTM2A	LAPTM4A
ATF3	65571.1	0.380652154985998	0.465	0.324	1.6581e+09	F08_Activated_VSTM2A	ATF3
BTG2	1.16474e+09	0.336862895729742	0.654	0.587	0.294526982462358	F08_Activated_VSTM2A	BTG2
ZFP361	4.35821e+09	0.259420281597632	0.846	0.824	1	F08_Activated_VSTM2A	ZFP36
JUNB	0.00229533400658797	0.293661842234061	0.837	0.836	1	F08_Activated_VSTM2A	JUNB
COL1A11	0	363038541176184	0.996	0.141	0	F13_Activated_CTHRC1	COL1A1
CXCL141	0	361595220465903	0.702	0.028	0	F13_Activated_CTHRC1	CXCL14
COL3A11	0	344078259854381	1	0.14	0	F13_Activated_CTHRC1	COL3A1
CST1	0	336432114191761	0.396	0.003	0	F13_Activated_CTHRC1	CST1
COL1A21	0	316226963595708	1	0.156	0	F13_Activated_CTHRC1	COL1A2
LUM	0	29044495626667	0.992	0.134	0	F13_Activated_CTHRC1	LUM
RARRES21	0	28514863328472	0.98	0.141	0	F13_Activated_CTHRC1	RARRES2
CALD12	0	274852888337669	1	0.172	0	F13_Activated_CTHRC1	CALD1
SPARC2	0	27149153091637	0.996	0.178	0	F13_Activated_CTHRC1	SPARC
COL6A31	0	270034741416404	0.992	0.109	0	F13_Activated_CTHRC1	COL6A3
POSTN2	0	244936747437185	0.833	0.033	0	F13_Activated_CTHRC1	POSTN
TPM21	0	242522826244308	0.988	0.112	0	F13_Activated_CTHRC1	TPM2
MMP11	0	240826185813592	0.535	0.018	0	F13_Activated_CTHRC1	MMP11
COL6A11	0	235415759390519	0.976	0.145	0	F13_Activated_CTHRC1	COL6A1
F32	0	233864879849297	0.735	0.054	0	F13_Activated_CTHRC1	F3
CTHRC11	0	231781816307062	0.841	0.064	0	F13_Activated_CTHRC1	CTHRC1
MMP12	0	230303651972899	0.306	0.012	0	F13_Activated_CTHRC1	MMP1
BGN1	0	22565314101658	0.914	0.1	0	F13_Activated_CTHRC1	BGN
PTGDS1	0	224682276976852	0.51	0.033	0	F13_Activated_CTHRC1	PTGDS
COL5A21	0	221419333197765	0.971	0.084	0	F13_Activated_CTHRC1	COL5A2
MMP21	0	220601850452597	0.976	0.115	0	F13_Activated_CTHRC1	MMP2
PDPN1	0	219572700674492	0.906	0.054	0	F13_Activated_CTHRC1	PDPN
CTSK	0	217927955652784	0.931	0.101	0	F13_Activated_CTHRC1	CTSK
COL6A22	0	213317201663205	0.996	0.154	0	F13_Activated_CTHRC1	COL6A2
TAGLN	0	212629055275608	0.804	0.091	0	F13_Activated_CTHRC1	TAGLN
C1S1	0	210134381568213	0.992	0.132	0	F13_Activated_CTHRC1	C1S
COL12A1	0	207752973276999	0.935	0.082	0	F13_Activated_CTHRC1	COL12A1
SERPINH11	0	206389712924811	0.927	0.141	0	F13_Activated_CTHRC1	SERPINH1
PLAU1	0	204718022974604	0.837	0.055	0	F13_Activated_CTHRC1	PLAU
VCAN1	0	203639174763676	0.947	0.116	0	F13_Activated_CTHRC1	VCAN
PLAT1	0	20359721400465	0.841	0.071	0	F13_Activated_CTHRC1	PLAT
MMP3	0	196434620439613	0.2	0.002	0	F13_Activated_CTHRC1	MMP3
PDGFRA1	0	194960830552646	0.873	0.08	0	F13_Activated_CTHRC1	PDGFRA
DIO2	0	194420149466986	0.686	0.018	0	F13_Activated_CTHRC1	DIO2
COL5A11	0	189500709300859	0.947	0.065	0	F13_Activated_CTHRC1	COL5A1
CHI3L1	0	188937009419064	0.269	0.004	0	F13_Activated_CTHRC1	CHI3L1
AEBP11	0	185435188879452	0.951	0.111	0	F13_Activated_CTHRC1	AEBP1
PALLD1	0	180357583247827	0.91	0.109	0	F13_Activated_CTHRC1	PALLD
THY11	0	179687839007613	0.886	0.099	0	F13_Activated_CTHRC1	THY1
DKK3	0	17686236699767	0.861	0.086	0	F13_Activated_CTHRC1	DKK3
C1R1	0	176758134232883	0.971	0.129	0	F13_Activated_CTHRC1	C1R
NBL11	0	174996780612639	0.943	0.104	0	F13_Activated_CTHRC1	NBL1
PCOLCE	0	174954878235915	0.947	0.119	0	F13_Activated_CTHRC1	PCOLCE
WNT5A1	0	174786556014219	0.796	0.015	0	F13_Activated_CTHRC1	WNT5A
NNMT2	0	173443664720583	0.894	0.12	0	F13_Activated_CTHRC1	NNMT
AGT1	0	172906613360381	0.494	0.014	0	F13_Activated_CTHRC1	AGT
F2R2	0	170102405169901	0.763	0.094	0	F13_Activated_CTHRC1	F2R
LOXL21	0	164202183831261	0.78	0.035	0	F13_Activated_CTHRC1	LOXL2
TGFBI1	0	162598168732245	0.784	0.085	0	F13_Activated_CTHRC1	TGFBI
MMP141	0	161572246097543	0.861	0.091	0	F13_Activated_CTHRC1	MMP14
EMILIN11	0	158716065196037	0.906	0.053	0	F13_Activated_CTHRC1	EMILIN1
PLOD21	0	149967590436057	0.837	0.056	0	F13_Activated_CTHRC1	PLOD2
MFAP2	0	149745216801853	0.743	0.057	0	F13_Activated_CTHRC1	MFAP2
NID12	0	148525836539969	0.812	0.078	0	F13_Activated_CTHRC1	NID1
CYGB1	0	148354289487996	0.763	0.074	0	F13_Activated_CTHRC1	CYGB
FSTL11	0	146581415364531	0.971	0.127	0	F13_Activated_CTHRC1	FSTL1
ACTN12	0	14402093998374	0.857	0.109	0	F13_Activated_CTHRC1	ACTN1
GGT51	0	143478266326469	0.747	0.066	0	F13_Activated_CTHRC1	GGT5
EFEMP2	0	137857443500444	0.886	0.093	0	F13_Activated_CTHRC1	EFEMP2
ANTXR1	0	137755937391309	0.829	0.054	0	F13_Activated_CTHRC1	ANTXR1
RBP11	0	134926538352607	0.731	0.044	0	F13_Activated_CTHRC1	RBP1
FKBP102	0	134433100501109	0.816	0.078	0	F13_Activated_CTHRC1	FKBP10
EDIL32	0	132207136573277	0.69	0.026	0	F13_Activated_CTHRC1	EDIL3
FHL21	0	131571428632156	0.673	0.065	0	F13_Activated_CTHRC1	FHL2
INHBA	0	129511151267641	0.637	0.024	0	F13_Activated_CTHRC1	INHBA
COL4A21	0	129287619602374	0.829	0.076	0	F13_Activated_CTHRC1	COL4A2
MXRA81	0	129085809414554	0.82	0.088	0	F13_Activated_CTHRC1	MXRA8
COL4A11	0	128304025467498	0.771	0.07	0	F13_Activated_CTHRC1	COL4A1
RCN3	0	12708375435241	0.735	0.083	0	F13_Activated_CTHRC1	RCN3
CDH111	0	126786826314282	0.808	0.03	0	F13_Activated_CTHRC1	CDH11
CXCL6	0	126095468128187	0.253	0.004	0	F13_Activated_CTHRC1	CXCL6
MXRA51	0	126062030756515	0.727	0.041	0	F13_Activated_CTHRC1	MXRA5
COL8A1	0	125158159760276	0.616	0.05	0	F13_Activated_CTHRC1	COL8A1
THBS2	0	12494460461114	0.637	0.054	0	F13_Activated_CTHRC1	THBS2
CLEC11A	0	124924062277938	0.808	0.091	0	F13_Activated_CTHRC1	CLEC11A
LAMA42	0	122926684652223	0.796	0.087	0	F13_Activated_CTHRC1	LAMA4
FOXF11	0	12274369587701	0.698	0.057	0	F13_Activated_CTHRC1	FOXF1
MYLK	0	12190338312452	0.653	0.042	0	F13_Activated_CTHRC1	MYLK
MEG31	0	12150830711122	0.857	0.084	0	F13_Activated_CTHRC1	MEG3
LAMB12	0	118671572935266	0.788	0.066	0	F13_Activated_CTHRC1	LAMB1
TRPA11	0	118316453568927	0.506	0.008	0	F13_Activated_CTHRC1	TRPA1
LMCD12	0	115964331378354	0.612	0.052	0	F13_Activated_CTHRC1	LMCD1
LOX	0	115750299101679	0.641	0.035	0	F13_Activated_CTHRC1	LOX
WFDC1	0	113856233762024	0.527	0.021	0	F13_Activated_CTHRC1	WFDC1
NSG11	0	111969230626412	0.457	0.021	0	F13_Activated_CTHRC1	NSG1
COL9A1	0	110335660932359	0.339	0.006	0	F13_Activated_CTHRC1	COL9A1
GJA11	0	109744235485255	0.657	0.044	0	F13_Activated_CTHRC1	GJA1
PDGFRB	0	108630495311726	0.763	0.064	0	F13_Activated_CTHRC1	PDGFRB
PCDH181	0	10844149071444	0.669	0.038	0	F13_Activated_CTHRC1	PCDH18
PTN1	0	108157702682652	0.596	0.041	0	F13_Activated_CTHRC1	PTN
IL1R12	0	107908202412388	0.722	0.055	0	F13_Activated_CTHRC1	IL1R1
TGM21	0	107704788257212	0.604	0.04	0	F13_Activated_CTHRC1	TGM2
COCH	0	106560472372219	0.294	0.011	0	F13_Activated_CTHRC1	COCH
GREM1	0	105733677466217	0.335	0.01	0	F13_Activated_CTHRC1	GREM1
WLS1	0	104719445243499	0.702	0.07	0	F13_Activated_CTHRC1	WLS
NEXN1	0	104695616823492	0.69	0.061	0	F13_Activated_CTHRC1	NEXN
HSD17B21	0	104545461388685	0.388	0.014	0	F13_Activated_CTHRC1	HSD17B2
PXDN2	0	103256765426256	0.682	0.044	0	F13_Activated_CTHRC1	PXDN
COL7A1	0	102785619295007	0.539	0.007	0	F13_Activated_CTHRC1	COL7A1
ST51	0	101807044478381	0.702	0.05	0	F13_Activated_CTHRC1	ST5
COX7A11	0	101757995461912	0.714	0.067	0	F13_Activated_CTHRC1	COX7A1
GPX8	0	101020301791388	0.673	0.06	0	F13_Activated_CTHRC1	GPX8
EDNRB1	0	0.979232762781896	0.506	0.031	0	F13_Activated_CTHRC1	EDNRB
C9orf31	0	0.967319988153668	0.731	0.077	0	F13_Activated_CTHRC1	C9orf3
NR2F1	0	0.964009480567633	0.62	0.034	0	F13_Activated_CTHRC1	NR2F1
TMEM981	0	0.961027826449571	0.735	0.079	0	F13_Activated_CTHRC1	TMEM98
MRC2	0	0.94880953553157	0.751	0.069	0	F13_Activated_CTHRC1	MRC2
FENDRR1	0	0.924273849721304	0.58	0.019	0	F13_Activated_CTHRC1	FENDRR
LTBP21	0	0.911653090697817	0.612	0.033	0	F13_Activated_CTHRC1	LTBP2
PAPPA1	0	0.902586293213481	0.384	0.016	0	F13_Activated_CTHRC1	PAPPA
LSAMP	0	0.884127858248509	0.616	0.04	0	F13_Activated_CTHRC1	LSAMP
LOXL1	0	0.874506430358431	0.596	0.045	0	F13_Activated_CTHRC1	LOXL1
COL10A1	0	0.874191503533535	0.245	0.001	0	F13_Activated_CTHRC1	COL10A1
BMP41	0	0.872161048257726	0.584	0.047	0	F13_Activated_CTHRC1	BMP4
EMID11	0	0.857394124314452	0.547	0.01	0	F13_Activated_CTHRC1	EMID1
GNAI1	0	0.849920354191209	0.531	0.028	0	F13_Activated_CTHRC1	GNAI1
FBN1	0	0.845481932023601	0.837	0.095	0	F13_Activated_CTHRC1	FBN1
GLT8D21	0	0.842036941160542	0.624	0.054	0	F13_Activated_CTHRC1	GLT8D2
TUSC31	0	0.815214543410785	0.596	0.049	0	F13_Activated_CTHRC1	TUSC3
TMEM1191	0	0.802055502491103	0.539	0.016	0	F13_Activated_CTHRC1	TMEM119
FBLIM11	0	0.792567461823426	0.616	0.049	0	F13_Activated_CTHRC1	FBLIM1
SRPX2	0	0.778337017400855	0.563	0.038	0	F13_Activated_CTHRC1	SRPX2
MME	0	0.777186474957903	0.363	0.009	0	F13_Activated_CTHRC1	MME
[truncated: 65,671 more rows]
