# Supplementary material for: Parallel single-cell and bulk transcriptome analyses reveal key features of the gastric tumor microenvironment
Source: Genome Biol. 2022 Dec 22;23:265. doi: 10.1186/s13059-022-02828-2 (PMC9773611; doi:10.1186/s13059-022-02828-2)
Supplement: Supplementary file 4 — Additional file 4: Table S3. Differential expression of normal and tumor endothelial cells. [file 13059_2022_2828_MOESM4_ESM.xlsx]

## Sheet: Sheet1
Table S3: Differential expression of normal and tumor endothelial cells
p_val	avg_log2FC	pct.1	pct.2	p_val_adj	cluster	gene
5.12181e-199	2.10032	0.82	0.237	9.31248e-195	Normal	HLA-DRB5
6.65782e-176	2.50842	0.774	0.204	1.21052e-171	Normal	CLU
3.47583e-104	1.17194	0.753	0.347	6.31976e-100	Normal	ADIRF
4.87791e-77	0.636588	0.659	0.27	8.86901e-73	Normal	SERPING1
7.91544e-77	1.3628	0.78	0.537	1.43919e-72	Normal	GADD45B
5.34297e-73	0.969917	0.443	0.089	9.71458e-69	Normal	FBLN2
3.37242e-71	1.20135	0.771	0.501	6.13173e-67	Normal	KLF4
1.76419e-70	0.600671	0.866	0.56	3.20765e-66	Normal	TXNIP
1.73914e-68	1.0045	0.706	0.34	3.1621e-64	Normal	CLEC3B
1.98687e-68	0.652587	0.878	0.664	3.61252e-64	Normal	HLA-DRB1
2.09572e-68	0.7203	0.943	0.826	3.81043e-64	Normal	CD74
3.72797e-66	0.594467	0.603	0.224	6.77819e-62	Normal	IL33
3.51843e-64	0.727853	0.331	0.033	6.39721e-60	Normal	ANXA3
5.24158e-58	0.781917	0.629	0.343	9.53024e-54	Normal	NRN1
1.7244e-57	0.717435	0.34	0.055	3.13531e-53	Normal	TSPAN2
3.71211e-57	1.18946	0.416	0.112	6.74935e-53	Normal	FABP4
5.76085e-56	1.00324	0.674	0.404	1.04744e-51	Normal	BTG2
3.87807e-55	0.842706	0.76	0.554	7.05111e-51	Normal	HLA-DPA1
2.49106e-54	0.508861	0.743	0.433	4.52924e-50	Normal	TSPAN7
7.80286e-54	0.539697	0.939	0.784	1.41872e-49	Normal	MT-ND4L
1.00305e-52	0.870044	0.796	0.587	1.82375e-48	Normal	LGALS3
6.40151e-52	0.857191	0.338	0.069	1.16392e-47	Normal	CYP1B1
2.03731e-50	0.561455	0.371	0.093	3.70424e-46	Normal	PLAC9
2.75048e-49	0.737843	0.297	0.044	5.00093e-45	Normal	SULF1
3.40192e-49	0.638042	0.377	0.102	6.18536e-45	Normal	PERP
3.51199e-49	0.544692	0.813	0.572	6.38549e-45	Normal	HLA-DRA
2.73799e-48	0.534495	0.257	0.023	4.97821e-44	Normal	GUCY1A3
3.66842e-48	0.584209	0.564	0.264	6.66991e-44	Normal	LIFR
3.68015e-48	0.719417	0.223	0.006	6.69124e-44	Normal	KLK10
4.76908e-48	1.18785	0.718	0.544	8.67114e-44	Normal	CDKN1A
8.70932e-48	1.05552	0.286	0.044	1.58353e-43	Normal	IL6
2.82469e-46	1.83681	0.474	0.21	5.13584e-42	Normal	CCL2
4.53974e-46	0.591089	0.768	0.49	8.25416e-42	Normal	EEF1G
1.69465e-43	1.19426	0.737	0.559	3.08121e-39	Normal	EGR1
1.70873e-43	0.62744	0.562	0.294	3.10682e-39	Normal	EPHX1
4.26592e-42	0.403381	0.228	0.021	7.7563e-38	Normal	TMOD1
2.31082e-41	0.789293	0.335	0.092	4.20153e-37	Normal	CPE
6.42807e-41	0.50525	0.532	0.257	1.16875e-36	Normal	HLA-DQB1
6.55076e-41	0.576715	0.831	0.649	1.19106e-36	Normal	LY6E
1.36296e-39	0.812649	0.722	0.519	2.47813e-35	Normal	THBD
1.73563e-39	1.21774	0.271	0.055	3.15573e-35	Normal	EFEMP1
2.91163e-39	0.549755	0.395	0.151	5.29392e-35	Normal	LTBP4
4.33183e-39	1.0343	0.809	0.723	7.87613e-35	Normal	SOCS3
6.07769e-39	0.444995	0.213	0.02	1.10505e-34	Normal	GPM6A
2.66286e-38	0.472032	0.34	0.107	4.8416e-34	Normal	PLSCR4
4.20696e-38	0.546272	0.534	0.257	7.6491e-34	Normal	IGFBP2
1.03228e-37	0.700136	0.696	0.492	1.8769e-33	Normal	GAS6
2.06398e-37	0.622987	0.381	0.133	3.75273e-33	Normal	CD36
2.42566e-37	0.86889	0.891	0.861	4.41034e-33	Normal	ZFP36
1.16397e-36	0.599509	0.279	0.067	2.11633e-32	Normal	PPP1R14A
4.8161e-36	0.985662	0.869	0.896	8.75664e-32	Normal	FOS
5.32096e-36	0.437795	0.263	0.055	9.67456e-32	Normal	TMEM176A
3.42445e-35	0.768587	0.579	0.357	6.22634e-31	Normal	ATF3
3.72248e-35	0.529352	0.384	0.159	6.76822e-31	Normal	MMP28
5.83571e-35	0.429323	0.254	0.055	1.06105e-30	Normal	DBNDD2
8.10813e-35	0.351608	0.626	0.32	1.47422e-30	Normal	ATP6V0C
1.66021e-34	0.441671	0.194	0.02	3.0186e-30	Normal	AKR1C1
5.02827e-34	0.615908	0.34	0.126	9.1424e-30	Normal	LTC4S
8.28038e-34	0.345123	0.173	0.009	1.50554e-29	Normal	ALDH1A2
1.10484e-33	0.666483	0.416	0.197	2.00882e-29	Normal	FHL1
1.71036e-33	0.701172	0.287	0.086	3.10978e-29	Normal	RBKS
3.85101e-33	0.378375	0.189	0.02	7.00191e-29	Normal	STXBP6
3.94387e-33	0.67371	0.622	0.435	7.17074e-29	Normal	SNCG
1.06226e-32	0.40213	0.599	0.344	1.9314e-28	Normal	SEPP1
2.71896e-32	0.595146	0.636	0.425	4.94361e-28	Normal	GLUL
5.39914e-32	1.33964	0.159	0.006	9.81672e-28	Normal	NTS
3.42183e-31	0.508759	0.223	0.047	6.22157e-27	Normal	FGL2
8.93275e-31	1.12282	0.473	0.279	1.62415e-26	Normal	CCL14
2.52144e-30	1.17855	0.449	0.237	4.58448e-26	Normal	CXCL2
1.83271e-29	0.451651	0.166	0.015	3.33224e-25	Normal	ABI3BP
3.56979e-29	0.802847	0.901	0.91	6.49059e-25	Normal	JUNB
4.99298e-29	0.375277	0.534	0.299	9.07824e-25	Normal	HLA-DMA
5.8927e-29	0.488284	0.336	0.137	1.07141e-24	Normal	ELN
7.71097e-29	0.58775	0.428	0.222	1.40201e-24	Normal	ASS1
1.17125e-28	0.385273	0.328	0.13	2.12956e-24	Normal	LEPR
5.9143e-28	0.447199	0.84	0.701	1.07534e-23	Normal	SDCBP
7.88219e-28	0.484785	0.201	0.042	1.43314e-23	Normal	EGR2
8.65851e-28	0.391476	0.431	0.223	1.57429e-23	Normal	AKR1C3
1.81227e-27	0.595132	0.977	0.98	3.29506e-23	Normal	H3F3B
1.95256e-27	0.77323	0.135	0.005	3.55015e-23	Normal	PRELP
2.22775e-27	0.519962	0.39	0.187	4.0505e-23	Normal	FXYD6
5.58067e-27	0.333347	0.238	0.065	1.01468e-22	Normal	TMEM176B
1.40522e-26	0.295356	0.139	0.008	2.55497e-22	Normal	AKR1C2
2.09015e-26	0.612639	0.899	0.859	3.80031e-22	Normal	DUSP1
5.07309e-26	0.321087	0.132	0.006	9.2239e-22	Normal	PTGIS
5.45445e-26	0.838499	0.531	0.34	9.91728e-22	Normal	TFPI
7.07858e-26	0.316801	0.419	0.202	1.28703e-21	Normal	ZMYM6NB
1.64495e-25	0.477766	0.243	0.078	2.99085e-21	Normal	HRCT1
9.38786e-25	0.678572	0.538	0.359	1.7069e-20	Normal	CEBPD
1.2119e-24	0.420171	0.546	0.35	2.20347e-20	Normal	PNPLA2
2.48094e-24	0.347179	0.198	0.048	4.51085e-20	Normal	NUPR1
5.07091e-24	0.590421	0.933	0.891	9.21993e-20	Normal	CST3
7.09899e-24	0.325748	0.253	0.089	1.29074e-19	Normal	F8
9.28381e-24	0.74326	0.815	0.761	1.68798e-19	Normal	IER2
1.4274e-23	0.486475	0.372	0.196	2.59531e-19	Normal	SLC25A25
1.97883e-23	0.300691	0.253	0.091	3.59791e-19	Normal	SLC40A1
2.13735e-23	0.330075	0.298	0.125	3.88613e-19	Normal	PGM5
2.32552e-23	0.47735	0.921	0.873	4.22826e-19	Normal	GSN
3.19835e-23	0.351642	0.198	0.053	5.81525e-19	Normal	CBR3
6.01506e-23	0.396936	0.353	0.177	1.09366e-18	Normal	NET1
1.73157e-22	0.361542	0.62	0.436	3.14833e-18	Normal	SYNGR2
3.01569e-22	0.339133	0.266	0.103	5.48312e-18	Normal	TESC
4.2271e-22	0.461146	0.182	0.046	7.6857e-18	Normal	LRG1
9.68579e-22	0.497461	0.927	0.893	1.76107e-17	Normal	IGFBP4
2.30968e-21	0.266799	0.332	0.158	4.19947e-17	Normal	IFIT3
2.36824e-21	0.39311	0.452	0.27	4.30593e-17	Normal	PLAT
4.73848e-21	0.3091	0.286	0.127	8.6155e-17	Normal	CRACR2B
4.87507e-21	0.263995	0.119	0.011	8.86385e-17	Normal	C2orf40
8.57141e-21	0.638726	0.574	0.407	1.55845e-16	Normal	IER3
8.75143e-21	0.362137	0.43	0.249	1.59118e-16	Normal	LRRC32
1.06587e-20	0.310387	0.252	0.097	1.93796e-16	Normal	SESN3
1.25277e-20	0.597799	0.529	0.358	2.27779e-16	Normal	ADAMTS1
1.88445e-20	0.367514	0.579	0.375	3.4263e-16	Normal	IGF2
9.58976e-20	0.420847	0.206	0.07	1.74361e-15	Normal	MAFB
3.26857e-19	0.606308	0.956	0.911	5.94291e-15	Normal	CAV1
3.74861e-19	0.337909	0.339	0.182	6.81572e-15	Normal	LYST
6.31195e-19	0.655835	0.789	0.746	1.14764e-14	Normal	ZFP36L2
9.00839e-19	0.367525	0.344	0.189	1.63791e-14	Normal	SEMA6A
1.3331e-18	0.273657	0.817	0.733	2.42384e-14	Normal	IFITM1
1.98757e-18	0.278716	0.269	0.121	3.61381e-14	Normal	PLCB4
4.22517e-18	0.356661	0.49	0.322	7.68221e-14	Normal	MAP3K8
5.35554e-18	1.42283	0.168	0.049	9.73744e-14	Normal	CCL21
5.66631e-18	0.46863	0.604	0.462	1.03025e-13	Normal	IRF1
1.5736e-17	0.266345	0.234	0.097	2.86111e-13	Normal	BMX
2.69593e-17	1.13778	0.228	0.097	4.90174e-13	Normal	TFF3
2.87209e-17	0.280382	0.191	0.069	5.22203e-13	Normal	PFN2
3.43432e-17	0.920658	0.341	0.194	6.24427e-13	Normal	MMRN1
3.64108e-17	0.347639	0.395	0.244	6.62022e-13	Normal	TGFBR3
3.70453e-17	0.335502	0.784	0.623	6.73558e-13	Normal	SDPR
4.7854e-17	0.283374	0.641	0.48	8.70082e-13	Normal	WARS
4.92749e-17	0.335577	0.439	0.271	8.95917e-13	Normal	MX1
2.76557e-16	0.344057	0.312	0.168	5.02836e-12	Normal	IL1R1
2.92496e-16	0.350337	0.162	0.049	5.31817e-12	Normal	C7
3.4135e-16	0.277798	0.657	0.513	6.20643e-12	Normal	HLA-DPB1
3.43061e-16	0.268296	0.122	0.026	6.23753e-12	Normal	PKHD1L1
3.68505e-16	0.650494	0.616	0.506	6.70015e-12	Normal	NR4A1
5.4162e-16	0.451931	0.364	0.23	9.84773e-12	Normal	LPCAT4
6.07649e-16	0.927168	0.421	0.296	1.10483e-11	Normal	RGS16
7.89847e-16	0.295075	0.974	0.981	1.4361e-11	Normal	HLA-E
8.01024e-16	0.504027	0.865	0.837	1.45642e-11	Normal	JUN
8.28777e-16	0.382969	0.442	0.289	1.50688e-11	Normal	PDLIM3
1.00783e-15	0.268514	0.27	0.134	1.83244e-11	Normal	DDX58
1.19784e-15	0.284821	0.465	0.305	2.17791e-11	Normal	ITGB4
2.17485e-15	0.410249	0.787	0.67	3.95432e-11	Normal	CLDN5
2.58311e-15	0.278735	0.104	0.018	4.69661e-11	Normal	TMEM178A
2.89701e-15	0.251007	0.165	0.058	5.26734e-11	Normal	RHOU
3.80184e-15	0.462856	0.664	0.585	6.91251e-11	Normal	SERTAD1
4.35509e-15	0.273258	0.354	0.208	7.91842e-11	Normal	TMTC1
5.45057e-15	0.350834	0.132	0.035	9.91023e-11	Normal	PROX1
6.55736e-15	0.293847	0.317	0.18	1.19226e-10	Normal	HSPA2
8.66306e-15	0.303194	0.316	0.168	1.57512e-10	Normal	AKAP12
3.79384e-14	0.61255	0.258	0.141	6.89796e-10	Normal	DKK3
4.37808e-14	0.336448	0.552	0.424	7.96022e-10	Normal	GIMAP1
1.46789e-13	0.391009	0.583	0.461	2.66892e-09	Normal	NFKBIZ
9.33205e-13	0.440213	0.419	0.292	1.69675e-08	Normal	NR4A2
1.44921e-12	0.361605	0.757	0.624	2.63496e-08	Normal	RPS4Y1
2.0159e-12	0.29688	0.434	0.31	3.66531e-08	Normal	ZFYVE21
4.05754e-12	0.55452	0.449	0.343	7.37743e-08	Normal	MYC
5.79562e-12	0.263813	0.474	0.336	1.05376e-07	Normal	FAM107A
8.49896e-12	0.326404	0.768	0.69	1.54528e-07	Normal	AHNAK
1.08602e-11	0.254201	0.291	0.175	1.97461e-07	Normal	TMEM120A
1.6327e-11	0.394529	0.395	0.271	2.96858e-07	Normal	C2CD4B
2.44599e-11	0.389553	0.155	0.065	4.44729e-07	Normal	PTGS2
2.67542e-11	0.29179	0.669	0.569	4.86445e-07	Normal	TINAGL1
3.93863e-11	0.263986	0.482	0.35	7.16121e-07	Normal	TNFRSF10D
1.05918e-10	0.429743	0.974	0.981	1.92581e-06	Normal	FTH1
1.12693e-10	0.302689	0.629	0.553	2.04898e-06	Normal	JAM2
1.13623e-10	0.276547	0.789	0.763	2.06589e-06	Normal	BCAM
1.39209e-10	0.251028	0.184	0.091	2.53109e-06	Normal	PLLP
1.46278e-10	0.3506	0.502	0.383	2.65963e-06	Normal	KCTD12
1.81914e-10	0.352795	0.19	0.097	3.30756e-06	Normal	TPM2
6.64574e-10	0.291548	0.229	0.134	1.20833e-05	Normal	ADM5
1.12989e-09	0.296086	0.582	0.497	2.05437e-05	Normal	CRTAP
1.18044e-09	0.266189	0.136	0.056	2.14627e-05	Normal	CA4
1.68262e-09	0.483328	0.124	0.053	3.05934e-05	Normal	SERPINE2
1.89956e-08	0.307541	0.379	0.281	0.000345379	Normal	BCL3
2.93046e-08	0.252204	0.649	0.55	0.000532816	Normal	TNFSF10
3.94318e-08	0.315301	0.486	0.392	0.000716949	Normal	CSRNP1
6.75097e-08	0.250826	0.613	0.516	0.00122746	Normal	ICAM1
1.17117e-07	0.264505	0.77	0.716	0.00212943	Normal	CNBP
1.37582e-07	0.525306	0.468	0.397	0.00250151	Normal	SERPINB1
1.55348e-07	0.426088	0.14	0.074	0.00282453	Normal	RGS5
1.89455e-07	0.552305	0.232	0.154	0.00344467	Normal	IGFBP6
2.0462e-07	0.251552	0.438	0.344	0.00372039	Normal	MDK
2.10565e-07	0.481058	0.406	0.328	0.00382849	Normal	ACKR1
2.23389e-07	0.306807	0.315	0.231	0.00406165	Normal	OLFM1
2.24852e-07	0.280238	0.444	0.357	0.00408827	Normal	MAT2A
3.76047e-07	0.414352	0.96	0.97	0.00683728	Normal	FTL
5.97732e-07	0.281033	0.679	0.635	0.010868	Normal	ARL6IP1
1.14162e-06	0.642699	0.136	0.074	0.0207569	Normal	CSF3
1.32186e-05	0.305066	0.21	0.144	0.240341	Normal	VCAM1
1.36075e-05	0.365935	0.711	0.714	0.247412	Normal	FOSB
0.000495781	0.584914	0.112	0.072	1	Normal	ACTA2
0	3.54596	0.905	0.277	0	Tumor	COL4A1
1.11525e-303	3.04177	0.903	0.301	2.02775e-299	Tumor	COL4A2
3.75858e-260	2.87285	0.932	0.421	6.83385e-256	Tumor	RPS29
8.26332e-253	2.40086	0.865	0.308	1.50244e-248	Tumor	COL15A1
1.09943e-252	1.6208	0.806	0.197	1.99899e-248	Tumor	ATP5I
9.42735e-252	1.89959	0.76	0.157	1.71408e-247	Tumor	VWA1
1.42707e-251	2.46215	0.981	0.752	2.59469e-247	Tumor	RPL37A
1.59572e-245	2.14964	0.96	0.62	2.90133e-241	Tumor	ATP5E
1.69894e-245	2.17146	0.991	0.883	3.08901e-241	Tumor	MT-ND3
7.85523e-236	2.25029	0.942	0.555	1.42824e-231	Tumor	RPL38
1.07766e-235	2.79889	0.944	0.599	1.95941e-231	Tumor	SPARC
6.70041e-228	1.4005	0.73	0.154	1.21827e-223	Tumor	NDUFB1
1.35317e-223	2.01579	0.954	0.648	2.46034e-219	Tumor	HSPG2
1.23156e-217	1.78092	0.995	0.938	2.23922e-213	Tumor	RPS28
2.62892e-215	1.68761	0.65	0.107	4.77989e-211	Tumor	INSR
5.09205e-215	1.138	0.639	0.096	9.25837e-211	Tumor	C4orf48
8.16017e-215	3.3472	0.709	0.152	1.48368e-210	Tumor	SERPINE1
9.27751e-214	2.4169	0.984	0.804	1.68684e-209	Tumor	RPL41
6.70443e-213	2.41399	0.919	0.561	1.219e-208	Tumor	RPS17
8.62284e-213	2.05181	0.992	0.901	1.5678e-208	Tumor	RPS27
2.20729e-211	1.50528	0.713	0.162	4.01329e-207	Tumor	C1orf54
5.20366e-211	1.91885	0.98	0.884	9.46129e-207	Tumor	RPL39
1.26772e-210	1.65554	0.772	0.23	2.30497e-206	Tumor	HTRA1
1.84121e-210	1.11579	0.705	0.146	3.34769e-206	Tumor	PET100
5.68247e-207	1.60037	0.599	0.071	1.03319e-202	Tumor	F2RL3
3.64961e-206	1.53176	0.849	0.372	6.63573e-202	Tumor	SEC61G
2.63865e-196	1.35675	0.81	0.299	4.79759e-192	Tumor	NAA38
3.25925e-196	1.60049	0.912	0.485	5.92597e-192	Tumor	RPL36A
1.00211e-195	1.2739	0.604	0.088	1.82203e-191	Tumor	MMP2
1.48621e-195	2.3297	0.459	0.021	2.70223e-191	Tumor	IGHG1
8.76745e-195	1.67412	0.426	0.009	1.5941e-190	Tumor	IGHG4
8.7066e-189	1.86147	0.946	0.705	1.58303e-184	Tumor	RPS26
4.01883e-187	1.32004	0.806	0.315	7.30704e-183	Tumor	ATOX1
3.74414e-186	1.7153	0.982	0.893	6.80759e-182	Tumor	RPLP2
4.19142e-186	1.42196	0.888	0.504	7.62085e-182	Tumor	UBL5
4.59302e-186	2.78414	0.585	0.095	8.35103e-182	Tumor	IGKC
2.35637e-185	1.7731	0.823	0.31	4.28435e-181	Tumor	SPRY1
3.16673e-185	1.03842	0.674	0.155	5.75775e-181	Tumor	NDUFA3
1.66641e-184	2.18323	0.449	0.026	3.02986e-180	Tumor	IGHG3
1.68818e-183	1.56413	0.982	0.89	3.06945e-179	Tumor	SERF2
2.56183e-183	1.68951	0.957	0.719	4.65791e-179	Tumor	RPS21
1.12435e-181	1.38326	0.849	0.436	2.0443e-177	Tumor	UQCR11
3.51252e-181	1.80445	0.977	0.829	6.38647e-177	Tumor	RPL37
1.41245e-180	1.57352	0.991	0.857	2.56811e-176	Tumor	RPL36
5.00638e-180	1.64676	0.985	0.797	9.1026e-176	Tumor	NEAT1
6.60534e-180	1.40774	0.877	0.481	1.20098e-175	Tumor	TCEB2
9.0184e-180	1.18631	0.688	0.18	1.63972e-175	Tumor	SLIRP
1.41714e-179	1.21804	0.727	0.229	2.57665e-175	Tumor	ROMO1
2.13695e-179	1.54094	0.89	0.512	3.88541e-175	Tumor	OST4
4.6905e-178	1.58429	0.996	0.984	8.52827e-174	Tumor	TMSB10
1.03134e-175	1.36667	0.799	0.352	1.87518e-171	Tumor	USMG5
1.43917e-173	1.36279	0.814	0.368	2.6167e-169	Tumor	UQCRQ
7.04726e-173	1.20184	0.736	0.245	1.28133e-168	Tumor	ATP5J2
9.689e-172	1.8344	0.902	0.601	1.76165e-167	Tumor	RPL23
1.86753e-171	1.10835	0.609	0.13	3.39554e-167	Tumor	RNF145
2.01625e-171	1.41279	0.902	0.574	3.66594e-167	Tumor	COX6C
3.90462e-168	1.20115	0.775	0.306	7.09938e-164	Tumor	C14orf2
1.80494e-167	1.26762	0.707	0.215	3.28174e-163	Tumor	PCAT19
9.44407e-166	1.57988	0.676	0.178	1.71712e-161	Tumor	COL6A2
1.57564e-164	1.52778	0.991	0.925	2.86482e-160	Tumor	RPL34
4.6162e-164	1.12709	0.686	0.208	8.39317e-160	Tumor	MYEOV2
8.23065e-164	1.72466	0.873	0.469	1.4965e-159	Tumor	PRSS23
1.75141e-163	1.38839	0.924	0.643	3.18441e-159	Tumor	TMA7
3.34694e-162	1.82133	0.93	0.667	6.08541e-158	Tumor	RPL31
1.11778e-161	2.11281	0.933	0.703	2.03234e-157	Tumor	RPL27A
3.25039e-160	1.27273	0.826	0.422	5.90985e-156	Tumor	TMEM258
5.98346e-159	3.78839	0.511	0.072	1.08791e-154	Tumor	IGLC2
9.5217e-158	1.92187	0.935	0.585	1.73124e-153	Tumor	PLVAP
2.9106e-157	2.72529	0.859	0.511	5.29206e-153	Tumor	LGALS1
5.54793e-157	1.27928	0.776	0.347	1.00872e-152	Tumor	SNRPG
2.23613e-154	1.31498	0.891	0.551	4.06572e-150	Tumor	COX7C
3.39491e-154	1.23744	0.842	0.442	6.17263e-150	Tumor	SEC62
2.90968e-153	1.39936	0.712	0.259	5.29039e-149	Tumor	MARCKS
2.71718e-151	1.12996	0.775	0.342	4.94038e-147	Tumor	NDUFA1
4.33507e-151	2.00582	0.883	0.609	7.88202e-147	Tumor	RPS20
3.64043e-150	1.90389	0.988	0.896	6.61903e-146	Tumor	IGFBP7
2.88616e-149	1.70015	0.812	0.298	5.24762e-145	Tumor	RGCC
2.1274e-148	1.39556	0.916	0.652	3.86805e-144	Tumor	ITGB1
3.93364e-146	1.23025	0.83	0.453	7.15214e-142	Tumor	NDUFB2
3.29548e-145	1.26351	0.866	0.513	5.99183e-141	Tumor	POLR2L
3.29503e-142	1.26212	0.866	0.539	5.99103e-138	Tumor	COX7A2
2.16812e-141	1.27038	0.659	0.209	3.94207e-137	Tumor	SOX4
2.17461e-140	1.40403	0.936	0.705	3.95387e-136	Tumor	ENG
6.50923e-140	1.19349	0.778	0.374	1.18351e-135	Tumor	MRPL33
9.20966e-140	0.977416	0.543	0.112	1.6745e-135	Tumor	MYO1B
1.52688e-137	0.877543	0.441	0.06	2.77617e-133	Tumor	FAM101B
1.66402e-137	1.71648	0.995	0.976	3.02553e-133	Tumor	MALAT1
1.90227e-137	1.52368	0.663	0.229	3.4587e-133	Tumor	COTL1
2.82442e-137	1.3945	0.972	0.837	5.13537e-133	Tumor	RPL35
2.51371e-136	1.24083	0.565	0.145	4.57043e-132	Tumor	PXDN
3.18199e-136	1.46589	0.942	0.791	5.7855e-132	Tumor	RPL27
3.63339e-136	1.88633	0.964	0.864	6.60623e-132	Tumor	RPL13A
4.2934e-136	1.01912	0.576	0.154	7.80626e-132	Tumor	EIF3J
4.81676e-135	1.1541	0.803	0.405	8.75783e-131	Tumor	CD81
7.71831e-134	1.06016	0.762	0.346	1.40334e-129	Tumor	COX7B
9.40975e-134	1.22567	0.59	0.166	1.71088e-129	Tumor	MIR4435-2HG
1.2055e-131	1.15119	0.826	0.481	2.19184e-127	Tumor	SHFM1
4.44301e-130	1.24374	0.856	0.564	8.07829e-126	Tumor	UQCRB
2.14078e-128	0.855819	0.55	0.141	3.89236e-124	Tumor	TIMM8B
2.61538e-128	0.891815	0.467	0.084	4.75529e-124	Tumor	HECW2
1.34929e-126	1.53289	0.719	0.325	2.45327e-122	Tumor	MCAM
6.44979e-126	1.27942	0.995	0.983	1.1727e-121	Tumor	PTMA
1.47349e-125	1.27878	0.673	0.264	2.67909e-121	Tumor	LAMA4
2.95408e-125	1.07792	0.865	0.518	5.3711e-121	Tumor	KTN1
4.55883e-125	0.889854	0.601	0.185	8.28887e-121	Tumor	ATP5O
1.28217e-124	1.07558	0.573	0.155	2.33124e-120	Tumor	MAP1B
2.36908e-124	0.976643	0.59	0.177	4.30746e-120	Tumor	LAMB1
7.25605e-124	1.11683	0.768	0.385	1.31929e-119	Tumor	ETS1
1.04273e-123	0.966753	0.628	0.217	1.89589e-119	Tumor	MRPL52
2.23589e-123	1.50795	0.568	0.153	4.06529e-119	Tumor	THBS1
5.82072e-122	1.12421	0.701	0.31	1.05832e-117	Tumor	EIF2S2
7.83519e-122	1.41099	0.811	0.486	1.42459e-117	Tumor	SERPINH1
6.31164e-119	0.606721	0.317	0.021	1.14758e-114	Tumor	CD276
2.27347e-118	1.02484	0.708	0.31	4.13363e-114	Tumor	RRBP1
6.31509e-118	1.13409	0.851	0.519	1.14821e-113	Tumor	RDX
8.07154e-118	1.15582	0.721	0.323	1.46757e-113	Tumor	HIF1A
1.95269e-116	1.11887	0.859	0.594	3.55038e-112	Tumor	ATP5L
2.97233e-116	1.03142	0.846	0.545	5.40429e-112	Tumor	COX6B1
5.83398e-116	1.17322	0.936	0.728	1.06073e-111	Tumor	TCF4
1.17467e-115	1.16432	0.771	0.427	2.13579e-111	Tumor	DBI
3.49266e-115	1.4816	0.973	0.881	6.35035e-111	Tumor	RPL21
6.30561e-115	0.984718	0.793	0.432	1.14649e-110	Tumor	NDUFB4
4.12563e-114	1.27202	0.949	0.813	7.50121e-110	Tumor	S100A11
4.15078e-114	0.859705	0.503	0.128	7.54696e-110	Tumor	DYSF
1.65756e-113	1.26412	0.578	0.188	3.01378e-109	Tumor	LINC00152
5.96971e-113	1.0378	0.895	0.644	1.08541e-108	Tumor	COX5B
1.22406e-112	1.13006	0.68	0.29	2.22558e-108	Tumor	FSTL1
2.6299e-112	1.07928	0.761	0.423	4.78168e-108	Tumor	AP2S1
2.74276e-112	0.779101	0.484	0.116	4.98688e-108	Tumor	CDK2AP1
1.49459e-111	1.26324	0.842	0.554	2.71746e-107	Tumor	CD93
1.61153e-111	1.25358	0.8	0.465	2.93009e-107	Tumor	ARHGDIB
1.65953e-109	0.993074	0.82	0.507	3.01736e-105	Tumor	SON
2.03278e-108	1.26996	0.986	0.964	3.696e-104	Tumor	MT-ND4
3.34262e-108	1.35667	0.984	0.937	6.07755e-104	Tumor	MT-ND2
7.16782e-108	1.06853	0.692	0.317	1.30325e-103	Tumor	GMFG
2.1163e-107	0.980628	0.813	0.477	3.84785e-103	Tumor	NOP10
2.24051e-107	0.889093	0.716	0.339	4.0737e-103	Tumor	NDUFA13
2.99603e-107	1.03567	0.716	0.337	5.44739e-103	Tumor	AKAP13
3.50687e-105	0.741045	0.385	0.063	6.3762e-101	Tumor	PRDM1
4.96055e-105	1.12139	0.663	0.282	9.01927e-101	Tumor	FSCN1
3.79556e-104	1.16154	0.782	0.454	6.90108e-100	Tumor	PRKCDBP
3.88331e-104	0.785363	0.425	0.089	7.06063e-100	Tumor	MMP14
9.27333e-104	0.714442	0.403	0.077	1.68608e-99	Tumor	COLGALT1
1.52466e-103	1.14954	0.988	0.901	2.77214e-99	Tumor	RPL35A
1.96225e-103	0.897754	0.62	0.24	3.56776e-99	Tumor	EIF5B
3.61117e-103	0.478001	0.281	0.019	6.56584e-99	Tumor	FAP
5.15572e-102	1.1496	0.861	0.622	9.37414e-98	Tumor	MSN
6.03731e-102	1.1074	0.649	0.267	1.0977e-97	Tumor	FAM167B
7.04549e-102	0.712956	0.375	0.062	1.28101e-97	Tumor	SPRY4
1.77834e-101	0.819243	0.561	0.185	3.23338e-97	Tumor	F2R
7.06029e-101	0.702297	0.513	0.152	1.2837e-96	Tumor	VKORC1
7.13405e-101	0.973384	0.613	0.237	1.29711e-96	Tumor	PCDH17
8.61745e-101	1.0653	0.739	0.406	1.56682e-96	Tumor	ITGA5
1.37698e-100	1.17531	0.817	0.514	2.50362e-96	Tumor	GPX1
1.61313e-100	0.855339	0.61	0.241	2.933e-96	Tumor	DYNC1I2
3.0238e-100	0.832045	0.66	0.284	5.49788e-96	Tumor	COX17
4.34719e-100	1.19978	0.986	0.949	7.90406e-96	Tumor	MYL6
1.01178e-99	0.874756	0.722	0.371	1.83963e-95	Tumor	NDUFC2
1.75043e-99	0.898521	0.609	0.23	3.18264e-95	Tumor	MLEC
4.1326e-99	0.621262	0.357	0.056	7.51389e-95	Tumor	SH3TC1
8.286e-99	1.22285	0.792	0.469	1.50656e-94	Tumor	ATP1B3
1.5814e-98	0.88587	0.578	0.2	2.8753e-94	Tumor	ABL2
2.54339e-98	1.15944	0.748	0.433	4.6244e-94	Tumor	COL18A1
6.23313e-98	0.766769	0.652	0.28	1.13331e-93	Tumor	UQCR10
9.45e-98	1.58736	0.237	0.008	1.7182e-93	Tumor	ESM1
2.21125e-97	0.663424	0.39	0.076	4.0205e-93	Tumor	PLEKHO1
1.31174e-96	0.982744	0.632	0.279	2.385e-92	Tumor	LAMC1
1.59422e-96	0.848683	0.506	0.154	2.89861e-92	Tumor	ANKRD28
1.61082e-95	0.603845	0.512	0.155	2.9288e-91	Tumor	DPM3
1.97832e-95	0.766682	0.46	0.122	3.59698e-91	Tumor	SVIL
2.3294e-95	1.27211	0.928	0.813	4.23532e-91	Tumor	RPS11
3.00917e-95	1.03695	0.873	0.671	5.47127e-91	Tumor	NDUFA4
3.02935e-95	1.18858	0.762	0.432	5.50796e-91	Tumor	LDHB
5.3067e-95	0.986067	0.854	0.577	9.64865e-91	Tumor	GNAI2
5.82615e-95	0.993928	0.632	0.274	1.05931e-90	Tumor	RAI14
1.76822e-94	0.739642	0.452	0.118	3.21498e-90	Tumor	EIF4EBP1
3.07062e-94	0.785506	0.624	0.261	5.58301e-90	Tumor	SNRPB2
3.24971e-94	0.858729	0.608	0.256	5.90862e-90	Tumor	SNRPE
4.81222e-94	0.914568	0.594	0.237	8.74958e-90	Tumor	NOTCH4
5.79593e-94	0.815514	0.622	0.265	1.05382e-89	Tumor	COX7A1
2.83861e-93	0.90053	0.744	0.403	5.16116e-89	Tumor	EHD4
5.24398e-93	0.823998	0.607	0.252	9.53461e-89	Tumor	TXNDC17
8.48112e-93	1.23585	0.973	0.93	1.54204e-88	Tumor	FKBP1A
1.01362e-92	1.12781	0.859	0.664	1.84296e-88	Tumor	POMP
1.50162e-92	0.791655	0.688	0.335	2.73025e-88	Tumor	NDUFS6
1.50163e-92	0.867858	0.723	0.395	2.73027e-88	Tumor	GADD45GIP1
3.57174e-92	1.17802	0.207	0.002	6.49414e-88	Tumor	APLN
5.86143e-92	0.829094	0.601	0.252	1.06572e-87	Tumor	SNRPF
2.76165e-91	1.03502	0.961	0.868	5.02123e-87	Tumor	UBA52
3.49914e-91	1.01095	0.985	0.923	6.36213e-87	Tumor	H3F3A
6.85536e-91	1.06233	0.888	0.682	1.24644e-86	Tumor	PSMA7
9.32114e-91	0.732969	0.562	0.209	1.69477e-86	Tumor	NDUFB8
1.53569e-90	0.979735	0.856	0.592	2.79219e-86	Tumor	SEC61B
3.96551e-90	0.508914	0.343	0.057	7.2101e-86	Tumor	CHD3
4.22578e-90	1.10187	0.952	0.855	7.68331e-86	Tumor	CD63
1.89104e-89	0.794792	0.438	0.116	3.43829e-85	Tumor	PMEPA1
2.35546e-89	1.13849	0.974	0.902	4.2827e-85	Tumor	CFL1
7.17218e-89	0.645999	0.405	0.094	1.30405e-84	Tumor	SEMA3F
9.84354e-89	0.991425	0.988	0.94	1.78975e-84	Tumor	RPS15
2.68459e-88	1.08236	0.985	0.936	4.88113e-84	Tumor	RPL28
2.68679e-88	0.794062	0.662	0.316	4.88512e-84	Tumor	TMEM255B
2.28273e-87	1.03904	0.858	0.603	4.15045e-83	Tumor	ADGRL4
3.48435e-87	0.458912	0.261	0.024	6.33525e-83	Tumor	CASC15
4.33956e-87	0.661759	0.439	0.118	7.89018e-83	Tumor	OAF
6.56549e-87	0.816102	0.768	0.447	1.19374e-82	Tumor	NDUFA11
9.08581e-87	0.597483	0.281	0.033	1.65198e-82	Tumor	ADAMTS6
3.21889e-86	0.980799	0.783	0.491	5.85258e-82	Tumor	NAP1L1
6.1297e-86	0.510466	0.215	0.008	1.1145e-81	Tumor	LINC01235
1.76011e-85	1.26705	0.972	0.894	3.20023e-81	Tumor	PFN1
2.08211e-85	0.858979	0.637	0.289	3.78569e-81	Tumor	MZT2B
2.10663e-85	0.768907	0.442	0.122	3.83027e-81	Tumor	LBH
2.91021e-85	0.470876	0.242	0.018	5.29135e-81	Tumor	CHST1
4.61491e-85	0.736555	0.462	0.139	8.39083e-81	Tumor	NID1
6.4771e-85	0.646379	0.489	0.157	1.17767e-80	Tumor	LAPTM4B
2.93672e-84	1.07959	0.858	0.595	5.33954e-80	Tumor	CALD1
3.8729e-84	0.663585	0.504	0.174	7.04171e-80	Tumor	PLEKHA1
4.01341e-84	0.731106	0.583	0.242	7.29718e-80	Tumor	NDUFB3
4.26013e-84	0.820565	0.715	0.388	7.74577e-80	Tumor	MINOS1
5.43775e-84	0.918885	0.378	0.087	9.88691e-80	Tumor	TNFRSF4
1.52193e-83	0.695836	0.429	0.119	2.76717e-79	Tumor	PDGFB
2.73381e-83	0.8554	0.681	0.358	4.97061e-79	Tumor	PSMA4
8.10584e-83	0.787791	0.744	0.44	1.4738e-78	Tumor	LAMTOR5
9.64735e-83	1.48409	0.958	0.882	1.75408e-78	Tumor	S100A6
1.8168e-82	0.833555	0.578	0.236	3.30331e-78	Tumor	KDR
2.1378e-82	0.98676	0.786	0.505	3.88695e-78	Tumor	ITGA6
2.40988e-82	0.815283	0.743	0.435	4.38164e-78	Tumor	ATPIF1
2.62409e-82	0.61197	0.459	0.138	4.77113e-78	Tumor	RASGRP3
2.63617e-82	0.892156	0.693	0.342	4.79308e-78	Tumor	UPP1
8.04771e-82	0.947271	0.763	0.468	1.46324e-77	Tumor	HSPE1
8.47231e-82	1.08023	0.994	0.97	1.54044e-77	Tumor	RPLP1
9.93378e-82	0.736491	0.604	0.27	1.80616e-77	Tumor	PON2
1.62522e-81	1.05449	0.931	0.783	2.95497e-77	Tumor	CLIC1
1.7717e-81	0.697441	0.28	0.036	3.22131e-77	Tumor	CXCR4
2.3592e-81	0.985915	0.753	0.483	4.2895e-77	Tumor	APLP2
2.82024e-81	1.08815	0.982	0.943	5.12776e-77	Tumor	RPS19
3.26403e-81	1.14297	0.893	0.74	5.93467e-77	Tumor	VWF
5.2576e-81	0.612266	0.47	0.151	9.55936e-77	Tumor	CNPY2
5.74701e-81	1.07082	0.987	0.967	1.04492e-76	Tumor	HLA-C
1.09383e-80	0.360163	0.202	0.008	1.9888e-76	Tumor	ADAMTS7
1.28923e-80	1.08385	0.589	0.262	2.34408e-76	Tumor	APLNR
1.54928e-80	0.616576	0.518	0.189	2.8169e-76	Tumor	LINC00116
2.76561e-80	1.023	0.832	0.578	5.02843e-76	Tumor	CSTB
4.27082e-80	1.0034	0.833	0.597	7.7652e-76	Tumor	RAB13
4.54505e-80	0.736343	0.701	0.379	8.2638e-76	Tumor	NDUFC1
1.4025e-79	1.41596	0.765	0.486	2.55002e-75	Tumor	IL32
1.85321e-79	0.923177	0.726	0.423	3.36951e-75	Tumor	SEC14L1
4.18291e-79	0.607872	0.408	0.111	7.60536e-75	Tumor	ITPRIP
5.6174e-79	0.994959	0.788	0.511	1.02136e-74	Tumor	RPS27L
6.93044e-79	0.938928	0.74	0.443	1.26009e-74	Tumor	JAK1
1.38536e-78	0.555417	0.232	0.02	2.51887e-74	Tumor	P2RY6
6.41057e-78	1.42553	0.468	0.153	1.16557e-73	Tumor	HIST1H4C
8.95017e-78	1.0216	0.896	0.708	1.62732e-73	Tumor	HSP90B1
1.03059e-77	0.613757	0.473	0.157	1.87381e-73	Tumor	FYN
1.25151e-77	1.01247	0.956	0.862	2.2755e-73	Tumor	HMGB1
1.39222e-77	0.623136	0.55	0.22	2.53133e-73	Tumor	COX14
2.24832e-77	0.408543	0.26	0.032	4.08789e-73	Tumor	SQLE
4.22552e-77	0.820734	0.721	0.428	7.68284e-73	Tumor	CBX3
4.85164e-77	0.775355	0.84	0.587	8.82125e-73	Tumor	ATP5J
1.6079e-76	0.742705	0.492	0.182	2.92348e-72	Tumor	GRB10
1.73931e-76	0.725329	0.643	0.324	3.16241e-72	Tumor	SNRPD1
3.20989e-76	0.532504	0.386	0.1	5.83623e-72	Tumor	UBALD2
3.32185e-76	1.11665	0.954	0.897	6.0398e-72	Tumor	RPL23A
4.23976e-76	0.497734	0.249	0.028	7.70872e-72	Tumor	GNG2
5.05854e-76	0.565568	0.466	0.154	9.19743e-72	Tumor	PKN1
5.39696e-76	0.821457	0.817	0.552	9.81275e-72	Tumor	CDH5
5.46461e-76	0.689663	0.579	0.256	9.93575e-72	Tumor	METAP2
8.85691e-76	0.804396	0.603	0.271	1.61036e-71	Tumor	CYBA
1.31742e-75	0.506446	0.337	0.071	2.39533e-71	Tumor	PREX1
1.51072e-75	0.760557	0.509	0.202	2.74679e-71	Tumor	PSMA2
1.88917e-75	0.781136	0.812	0.541	3.4349e-71	Tumor	SNRPD2
3.41565e-75	0.635602	0.362	0.089	6.21034e-71	Tumor	ANGPTL2
6.44713e-75	0.852204	0.678	0.376	1.17222e-70	Tumor	WBP5
7.03946e-75	0.646768	0.659	0.328	1.27991e-70	Tumor	TCF25
1.04861e-74	0.413691	0.302	0.054	1.90658e-70	Tumor	SMIM4
1.40235e-74	1.3954	0.848	0.627	2.54974e-70	Tumor	KLF6
1.68608e-74	1.03103	0.433	0.105	3.06564e-70	Tumor	IGHA1
2.61408e-74	0.796252	0.698	0.401	4.75291e-70	Tumor	SH3GLB1
5.12598e-74	0.840224	0.575	0.247	9.32006e-70	Tumor	TSPAN13
5.5309e-74	0.730609	0.792	0.506	1.00563e-69	Tumor	RBM39
8.72848e-74	0.852679	0.51	0.2	1.58701e-69	Tumor	IVNS1ABP
1.32428e-73	0.796959	0.659	0.342	2.4078e-69	Tumor	ENTPD1
2.31772e-73	0.876013	0.847	0.641	4.21407e-69	Tumor	RPL36AL
2.65799e-73	1.01183	0.774	0.502	4.83276e-69	Tumor	YWHAH
3.78979e-73	0.871045	0.861	0.666	6.89059e-69	Tumor	SSR4
1.15548e-72	0.650546	0.58	0.259	2.1009e-68	Tumor	CFDP1
1.34616e-72	0.520775	0.378	0.098	2.44758e-68	Tumor	MYO10
1.41905e-72	0.810056	0.762	0.512	2.58011e-68	Tumor	RBX1
1.45257e-72	0.522233	0.345	0.081	2.64107e-68	Tumor	PCDH12
2.30657e-72	0.678913	0.496	0.193	4.1938e-68	Tumor	MAP4K4
2.58634e-72	0.793229	0.785	0.542	4.70249e-68	Tumor	NDUFS5
4.30685e-72	0.920953	0.987	0.95	7.83071e-68	Tumor	RPS15A
4.89515e-72	0.483993	0.315	0.064	8.90036e-68	Tumor	TTYH3
7.79512e-72	0.584208	0.361	0.093	1.41731e-67	Tumor	IDH2
1.01526e-71	0.676829	0.583	0.271	1.84595e-67	Tumor	TIMM13
1.08069e-71	0.877459	0.732	0.46	1.96491e-67	Tumor	CTNNB1
1.42059e-71	1.22152	0.667	0.36	2.58292e-67	Tumor	DDIT4
2.75317e-71	0.742811	0.726	0.42	5.00582e-67	Tumor	EIF4A1
2.83361e-71	1.01236	0.992	0.984	5.15206e-67	Tumor	MT-CO3
3.3135e-71	0.542876	0.405	0.12	6.0246e-67	Tumor	SH2B3
3.57767e-71	0.318778	0.219	0.02	6.50491e-67	Tumor	TNS3
3.58348e-71	0.742163	0.558	0.247	6.51549e-67	Tumor	RALA
3.98846e-71	0.382167	0.217	0.02	7.25181e-67	Tumor	SNHG25
2.2526e-70	0.671891	0.476	0.176	4.09568e-66	Tumor	SVIP
2.45217e-70	0.754753	0.688	0.39	4.45853e-66	Tumor	ACVRL1
4.90201e-70	0.539819	0.449	0.151	8.91284e-66	Tumor	STAB1
1.0731e-69	0.63518	0.602	0.292	1.9511e-65	Tumor	NDUFA2
3.20187e-69	0.552091	0.442	0.149	5.82164e-65	Tumor	NDST1
4.31323e-69	0.953596	0.97	0.887	7.84232e-65	Tumor	MYL12B
4.74566e-69	1.16056	0.944	0.888	8.62855e-65	Tumor	RPL7
6.82321e-69	0.833591	0.264	0.043	1.2406e-64	Tumor	CA2
7.17983e-69	0.360506	0.193	0.013	1.30544e-64	Tumor	RASSF2
1.2701e-68	0.648204	0.236	0.03	2.30929e-64	Tumor	COL12A1
1.65062e-68	0.730671	0.66	0.37	3.00116e-64	Tumor	MRPL51
3.08341e-68	0.727606	0.684	0.392	5.60626e-64	Tumor	PLXND1
3.8012e-68	0.346618	0.258	0.039	6.91135e-64	Tumor	PMF1
4.23874e-68	0.454909	0.273	0.046	7.70688e-64	Tumor	EDIL3
5.70815e-68	0.849743	0.916	0.764	1.03786e-63	Tumor	DYNLL1
6.46592e-68	0.989024	0.77	0.56	1.17563e-63	Tumor	ENO1
7.08584e-68	0.354933	0.223	0.025	1.28835e-63	Tumor	SYCE1L
9.10491e-68	0.720686	0.693	0.408	1.65545e-63	Tumor	MRPS21
9.28461e-68	0.685448	0.586	0.286	1.68813e-63	Tumor	NDUFA6
9.72082e-68	0.78113	0.852	0.664	1.76744e-63	Tumor	YWHAE
1.59069e-67	0.511943	0.4	0.121	2.89219e-63	Tumor	FMNL3
1.68018e-67	0.457655	0.32	0.072	3.0549e-63	Tumor	VASH1
1.94093e-67	0.864752	0.956	0.848	3.52901e-63	Tumor	UBB
2.77504e-67	0.763671	0.721	0.451	5.04558e-63	Tumor	PSMB5
3.04554e-67	1.0354	0.732	0.465	5.53741e-63	Tumor	TSC22D3
1.13192e-66	1.04655	0.539	0.252	2.05806e-62	Tumor	RGS3
1.18556e-66	0.649477	0.588	0.292	2.15559e-62	Tumor	MRPL41
2.62494e-66	0.700551	0.215	0.023	4.77267e-62	Tumor	XIST
3.70222e-66	0.81254	0.657	0.329	6.73137e-62	Tumor	ADGRF5
4.44234e-66	0.388066	0.26	0.043	8.07707e-62	Tumor	MRPL12
6.55883e-66	0.90872	0.3	0.065	1.19253e-61	Tumor	PGF
7.4191e-66	0.726975	0.979	0.924	1.34894e-61	Tumor	SRP14
7.96792e-66	0.800485	0.837	0.596	1.44873e-61	Tumor	S100A13
8.08477e-66	0.725873	0.602	0.313	1.46997e-61	Tumor	TAX1BP3
1.32205e-65	0.577546	0.387	0.119	2.40375e-61	Tumor	PLOD1
1.49377e-65	0.48027	0.352	0.095	2.71597e-61	Tumor	KNOP1
1.79847e-65	0.994981	0.867	0.64	3.26998e-61	Tumor	CALCRL
1.957e-65	0.280563	0.173	0.009	3.55822e-61	Tumor	QPCT
4.62882e-65	0.737869	0.826	0.593	8.41613e-61	Tumor	NFIB
7.13076e-65	0.797297	0.824	0.575	1.29651e-60	Tumor	VAMP5
1.04462e-64	0.508663	0.249	0.04	1.89933e-60	Tumor	NID2
1.10251e-64	0.499272	0.321	0.077	2.00459e-60	Tumor	ACOT7
1.13259e-64	0.757477	0.597	0.313	2.05927e-60	Tumor	VIMP
1.53227e-64	0.708993	0.27	0.047	2.78597e-60	Tumor	IGLC3
1.54485e-64	0.263113	0.177	0.011	2.80885e-60	Tumor	CDYL2
4.18782e-64	0.46581	0.387	0.119	7.6143e-60	Tumor	UPF2
4.3479e-64	0.634696	0.55	0.26	7.90536e-60	Tumor	RTF1
4.56181e-64	0.907825	0.874	0.709	8.29429e-60	Tumor	ARPC2
4.56249e-64	0.480947	0.403	0.129	8.29551e-60	Tumor	SREK1IP1
6.55479e-64	0.368653	0.277	0.053	1.19179e-59	Tumor	MYO5A
7.6868e-64	0.761495	0.741	0.471	1.39761e-59	Tumor	WWTR1
8.64286e-64	0.442044	0.34	0.088	1.57144e-59	Tumor	CREB3L2
1.19609e-63	0.459387	0.358	0.101	2.17473e-59	Tumor	TDG
1.49339e-63	0.733508	0.841	0.606	2.71529e-59	Tumor	TOMM7
3.36717e-63	0.501291	0.292	0.063	6.12219e-59	Tumor	KIAA1147
4.86278e-63	0.597589	0.497	0.213	8.84151e-59	Tumor	ARPC4
9.74507e-63	0.461172	0.344	0.093	1.77185e-58	Tumor	SLC16A3
1.40338e-62	0.870246	0.825	0.647	2.55162e-58	Tumor	PDIA3
1.44334e-62	0.704345	0.66	0.357	2.62427e-58	Tumor	DDX21
1.46584e-62	0.706336	0.429	0.158	2.6652e-58	Tumor	ITGAV
1.75942e-62	0.542546	0.526	0.228	3.19897e-58	Tumor	C5orf24
1.93864e-62	0.950779	0.879	0.704	3.52484e-58	Tumor	HYAL2
2.84091e-62	0.651392	0.412	0.144	5.16535e-58	Tumor	TSPAN15
3.0751e-62	0.386988	0.296	0.065	5.59115e-58	Tumor	MAP1S
3.1156e-62	0.786147	0.604	0.312	5.66478e-58	Tumor	DUSP6
3.32649e-62	0.619798	0.61	0.316	6.04822e-58	Tumor	PICALM
3.6911e-62	0.823455	0.958	0.882	6.71115e-58	Tumor	RPL22
4.19727e-62	0.761153	0.595	0.308	7.63148e-58	Tumor	TMEM204
6.76998e-62	0.67638	0.538	0.254	1.23092e-57	Tumor	MANF
1.00175e-61	0.983301	0.519	0.209	1.82138e-57	Tumor	IGFBP3
1.0879e-61	0.53226	0.426	0.149	1.97802e-57	Tumor	TBCD
1.0991e-61	0.598867	0.553	0.266	1.99839e-57	Tumor	ARHGEF12
1.57975e-61	0.816361	0.765	0.503	2.8723e-57	Tumor	HSPA5
1.92056e-61	0.709863	0.728	0.484	3.49197e-57	Tumor	SEPT2
3.23964e-61	0.643033	0.588	0.302	5.89031e-57	Tumor	LUZP1
3.47971e-61	0.646105	0.932	0.718	6.3268e-57	Tumor	MGP
3.59245e-61	0.747411	0.733	0.505	6.53178e-57	Tumor	TBCA
5.97267e-61	0.463288	0.359	0.104	1.08595e-56	Tumor	DGKH
6.22718e-61	0.666507	0.723	0.457	1.13223e-56	Tumor	NDUFB11
6.51451e-61	0.707802	0.706	0.448	1.18447e-56	Tumor	DPYSL2
7.21305e-61	0.566165	0.446	0.167	1.31148e-56	Tumor	ADGRL2
8.62985e-61	0.532934	0.45	0.17	1.56908e-56	Tumor	SHROOM4
1.02283e-60	0.685683	0.487	0.209	1.85971e-56	Tumor	NME1
1.02614e-60	0.436147	0.399	0.13	1.86573e-56	Tumor	PIN4
1.92559e-60	0.381288	0.188	0.017	3.5011e-56	Tumor	COL13A1
2.15855e-60	0.783966	0.697	0.409	3.92468e-56	Tumor	TM4SF18
3.3846e-60	0.661334	0.622	0.343	6.15388e-56	Tumor	LSM7
4.03933e-60	0.843011	0.681	0.424	7.3443e-56	Tumor	CTSB
6.88586e-60	0.257554	0.166	0.01	1.25199e-55	Tumor	NOX4
7.45007e-60	0.915838	0.895	0.772	1.35457e-55	Tumor	PPIB
1.08849e-59	0.756037	0.87	0.703	1.9791e-55	Tumor	EIF4G2
1.13871e-59	0.760074	0.728	0.473	2.07041e-55	Tumor	NGFRAP1
1.54506e-59	0.716916	0.705	0.441	2.80924e-55	Tumor	MYDGF
1.55182e-59	1.22878	0.336	0.097	2.82152e-55	Tumor	ANGPT2
1.55828e-59	0.753004	0.704	0.448	2.83326e-55	Tumor	MACF1
2.90826e-59	0.382864	0.166	0.011	5.2878e-55	Tumor	GABRD
2.97567e-59	0.579594	0.415	0.151	5.41036e-55	Tumor	TNFAIP8L1
3.49775e-59	0.70484	0.817	0.602	6.35961e-55	Tumor	NEDD8
5.40263e-59	0.470764	0.392	0.133	9.82306e-55	Tumor	STT3B
7.07936e-59	0.413966	0.323	0.086	1.28717e-54	Tumor	ORAI2
7.48769e-59	0.865361	0.971	0.92	1.36141e-54	Tumor	RPS16
9.54508e-59	0.51654	0.413	0.146	1.73549e-54	Tumor	SPATS2L
1.36622e-58	0.401804	0.254	0.049	2.48406e-54	Tumor	DDI2
1.55843e-58	0.518751	0.363	0.113	2.83353e-54	Tumor	PPP1R14B
1.5961e-58	0.486613	0.448	0.172	2.90203e-54	Tumor	GOLIM4
2.03656e-58	1.01494	0.963	0.906	3.70288e-54	Tumor	RPS2
2.23599e-58	0.522131	0.452	0.172	4.06548e-54	Tumor	MCF2L
9.35259e-58	0.611204	0.557	0.286	1.70049e-53	Tumor	YWHAG
1.19141e-57	0.661606	0.617	0.351	2.16622e-53	Tumor	ACTR2
1.23972e-57	0.525994	0.496	0.214	2.25406e-53	Tumor	RALBP1
1.3992e-57	0.487915	0.45	0.174	2.54402e-53	Tumor	CTTNBP2NL
1.88009e-57	0.583794	0.581	0.301	3.41838e-53	Tumor	LAMTOR2
1.90368e-57	0.564665	0.587	0.301	3.46128e-53	Tumor	KIAA0355
3.81031e-57	0.309517	0.188	0.02	6.92791e-53	Tumor	ADAMTSL2
6.74043e-57	0.657731	0.614	0.347	1.22555e-52	Tumor	DOCK9
1.2008e-56	0.59174	0.649	0.361	2.18329e-52	Tumor	TMEM165
1.21797e-56	0.435759	0.348	0.105	2.21451e-52	Tumor	FRMD8
1.24547e-56	0.541862	0.379	0.13	2.26452e-52	Tumor	GALNT1
1.3147e-56	0.567866	0.529	0.252	2.39038e-52	Tumor	DDX18
1.68283e-56	0.487953	0.368	0.119	3.05972e-52	Tumor	FKBP5
2.0601e-56	0.800468	0.671	0.383	3.74567e-52	Tumor	ISG15
2.56151e-56	0.456094	0.385	0.131	4.65733e-52	Tumor	BOLA3
2.86889e-56	0.503993	0.358	0.114	5.21621e-52	Tumor	FKBP10
3.39916e-56	0.875535	0.477	0.192	6.18036e-52	Tumor	BGN
3.52218e-56	0.264252	0.194	0.023	6.40403e-52	Tumor	ALPK3
4.21621e-56	0.535469	0.401	0.142	7.66591e-52	Tumor	PGM2L1
5.93875e-56	0.274327	0.151	0.008	1.07978e-51	Tumor	C16orf74
7.15701e-56	0.657681	0.404	0.153	1.30129e-51	Tumor	ARHGAP18
7.19831e-56	0.711898	0.613	0.334	1.3088e-51	Tumor	H2AFV
8.4733e-56	0.341705	0.242	0.045	1.54062e-51	Tumor	EXOC3L2
9.74496e-56	0.452287	0.383	0.131	1.77183e-51	Tumor	KLHL5
9.98591e-56	0.556298	0.552	0.276	1.81564e-51	Tumor	POLR2F
1.13532e-55	0.754558	0.792	0.58	2.06424e-51	Tumor	MTDH
1.20742e-55	0.458671	0.368	0.122	2.19533e-51	Tumor	UQCC2
1.24219e-55	0.783472	0.756	0.558	2.25855e-51	Tumor	COX8A
1.33638e-55	0.415412	0.344	0.104	2.42981e-51	Tumor	HCLS1
2.1039e-55	0.673576	0.784	0.563	3.82531e-51	Tumor	SEPT7
3.15189e-55	0.4252	0.347	0.108	5.73076e-51	Tumor	UBE2F
3.16039e-55	0.663337	0.324	0.097	5.74622e-51	Tumor	TP53I11
3.2539e-55	0.404679	0.197	0.026	5.91623e-51	Tumor	RGS1
3.30614e-55	0.664106	0.529	0.244	6.01123e-51	Tumor	NRP2
4.41743e-55	0.742879	0.897	0.76	8.03177e-51	Tumor	SNX3
4.66464e-55	0.758894	0.88	0.709	8.48125e-51	Tumor	GNG5
6.03663e-55	0.804686	0.993	0.99	1.09758e-50	Tumor	MT-CO1
9.04024e-55	0.426429	0.328	0.095	1.6437e-50	Tumor	GOLM1
1.08098e-54	0.643173	0.643	0.379	1.96544e-50	Tumor	FKBP2
1.1069e-54	0.573787	0.453	0.182	2.01256e-50	Tumor	FILIP1
1.39326e-54	0.78823	0.848	0.705	2.53322e-50	Tumor	ARPC3
1.6742e-54	0.5759	0.669	0.403	3.04403e-50	Tumor	NDUFB7
1.75134e-54	1.03998	0.73	0.523	3.18429e-50	Tumor	PRCP
1.79155e-54	0.682717	0.564	0.295	3.25739e-50	Tumor	CARD16
1.81609e-54	0.786916	0.727	0.495	3.30202e-50	Tumor	P4HB
3.77871e-54	0.797183	0.761	0.578	6.87046e-50	Tumor	S100A16
5.09907e-54	0.319727	0.217	0.036	9.27114e-50	Tumor	RHBDF2
5.69542e-54	0.496377	0.446	0.181	1.03554e-49	Tumor	MYO6
6.17326e-54	0.582768	0.522	0.252	1.12242e-49	Tumor	ANKRD11
6.2654e-54	0.439251	0.359	0.119	1.13917e-49	Tumor	NMT1
9.03436e-54	0.569221	0.438	0.176	1.64263e-49	Tumor	HN1
1.0517e-53	0.510015	0.436	0.171	1.9122e-49	Tumor	TYMP
1.35533e-53	0.608769	0.611	0.342	2.46426e-49	Tumor	HNRNPD
1.72918e-53	0.538377	0.435	0.176	3.14399e-49	Tumor	CKLF
1.74667e-53	0.538742	0.508	0.237	3.1758e-49	Tumor	BLOC1S1
1.99382e-53	0.55696	0.401	0.157	3.62516e-49	Tumor	NREP
2.5033e-53	0.653402	0.778	0.563	4.5515e-49	Tumor	ENY2
2.58093e-53	0.650584	0.621	0.347	4.69264e-49	Tumor	CALU
3.18222e-53	0.552381	0.467	0.203	5.78592e-49	Tumor	ADGRG1
3.77385e-53	0.626098	0.763	0.548	6.86161e-49	Tumor	PSMB3
3.90488e-53	0.558064	0.559	0.274	7.09985e-49	Tumor	SKIL
4.09452e-53	0.664544	0.777	0.566	7.44466e-49	Tumor	ACTN4
4.88394e-53	0.559071	0.52	0.249	8.87998e-49	Tumor	PLCB1
5.04959e-53	0.65725	0.386	0.142	9.18116e-49	Tumor	ISG20
5.1571e-53	0.545322	0.551	0.275	9.37663e-49	Tumor	DDX46
7.37831e-53	0.488402	0.435	0.18	1.34152e-48	Tumor	ABHD17A
8.80999e-53	0.776967	0.622	0.363	1.60183e-48	Tumor	SOX18
2.52266e-52	0.253387	0.181	0.022	4.58671e-48	Tumor	PTK7
2.70824e-52	0.64165	0.748	0.511	4.92412e-48	Tumor	SET
3.56204e-52	0.556257	0.438	0.183	6.47649e-48	Tumor	AFAP1L1
3.57559e-52	0.336074	0.238	0.048	6.50113e-48	Tumor	CCDC167
6.93174e-52	0.672325	0.531	0.262	1.26033e-47	Tumor	TMEM2
1.02516e-51	0.892001	0.956	0.863	1.86394e-47	Tumor	HSP90AA1
1.19167e-51	0.308257	0.212	0.036	2.1667e-47	Tumor	MIR4458HG
1.23844e-51	0.73072	0.835	0.664	2.25172e-47	Tumor	SUB1
1.34181e-51	0.691325	0.874	0.722	2.43968e-47	Tumor	COX6A1
1.38852e-51	0.742007	0.544	0.26	2.52461e-47	Tumor	C8orf4
1.39505e-51	0.917727	0.728	0.507	2.53648e-47	Tumor	PODXL
1.48257e-51	0.668456	0.693	0.451	2.6956e-47	Tumor	FDPS
1.78833e-51	0.686599	0.639	0.381	3.25153e-47	Tumor	GSTO1
2.31726e-51	0.636721	0.716	0.498	4.21324e-47	Tumor	C19orf53
2.98173e-51	0.579741	0.41	0.156	5.42138e-47	Tumor	CD200
3.30916e-51	0.4268	0.357	0.121	6.01671e-47	Tumor	RAB32
5.10591e-51	0.610496	0.602	0.335	9.28356e-47	Tumor	VDAC1
6.51221e-51	0.54442	0.446	0.189	1.18405e-46	Tumor	MZT2A
6.56304e-51	0.530474	0.496	0.232	1.19329e-46	Tumor	RNF213
9.10991e-51	0.388102	0.333	0.106	1.65636e-46	Tumor	NRAS
1.14727e-50	0.380572	0.296	0.083	2.08597e-46	Tumor	ITPRIPL2
1.3199e-50	0.50771	0.292	0.081	2.39984e-46	Tumor	ITIH5
2.53551e-50	0.703048	0.678	0.435	4.61007e-46	Tumor	ACTR3
3.35372e-50	0.795749	0.891	0.736	6.09773e-46	Tumor	CALR
3.40402e-50	0.671977	0.66	0.395	6.1892e-46	Tumor	IL3RA
4.45662e-50	0.740751	0.959	0.913	8.10303e-46	Tumor	GNG11
4.78223e-50	0.737807	0.729	0.515	8.69506e-46	Tumor	SNRPB
5.77772e-50	0.75973	0.648	0.414	1.05051e-45	Tumor	SSR3
6.55137e-50	0.311762	0.233	0.049	1.19117e-45	Tumor	CCZ1
6.60641e-50	0.468728	0.429	0.178	1.20118e-45	Tumor	FAM133B
1.06924e-49	0.654935	0.681	0.435	1.94409e-45	Tumor	NDUFA12
1.13443e-49	0.535047	0.462	0.209	2.06261e-45	Tumor	DOCK6
1.4631e-49	0.554359	0.523	0.259	2.66021e-45	Tumor	TAF1D
1.9238e-49	0.470868	0.427	0.18	3.49785e-45	Tumor	FKBP3
2.01334e-49	0.681888	0.79	0.577	3.66065e-45	Tumor	UQCRH
2.45438e-49	0.605936	0.713	0.488	4.46255e-45	Tumor	CSNK1A1
2.50195e-49	0.54008	0.606	0.332	4.54905e-45	Tumor	MEF2A
3.01396e-49	0.689788	0.732	0.511	5.47997e-45	Tumor	ARPC5
3.57458e-49	0.45776	0.403	0.16	6.49929e-45	Tumor	DDX1
3.84139e-49	0.294853	0.215	0.04	6.98441e-45	Tumor	CPNE5
4.21331e-49	0.528287	0.454	0.2	7.66064e-45	Tumor	LRRC8A
4.25412e-49	0.303793	0.236	0.051	7.73485e-45	Tumor	TBC1D2B
5.60661e-49	0.45693	0.411	0.167	1.01939e-44	Tumor	PPM1F
6.18988e-49	0.601998	0.608	0.356	1.12544e-44	Tumor	MTPN
7.43732e-49	0.587952	0.523	0.269	1.35225e-44	Tumor	VASP
8.83101e-49	0.338728	0.259	0.064	1.60565e-44	Tumor	RCC2
1.26128e-48	0.582593	0.408	0.169	2.29326e-44	Tumor	CTD-3252C9.4
1.58657e-48	0.59588	0.75	0.524	2.8847e-44	Tumor	ZNHIT1
1.72086e-48	0.287742	0.216	0.042	3.12887e-44	Tumor	LLNLR-245B6.1
2.14195e-48	0.498341	0.517	0.254	3.8945e-44	Tumor	BAZ1A
2.16374e-48	0.677924	0.8	0.618	3.93411e-44	Tumor	GRN
2.50788e-48	0.510999	0.401	0.163	4.55983e-44	Tumor	ANXA6
3.32561e-48	0.619016	0.419	0.175	6.04663e-44	Tumor	FAM43A
3.46427e-48	0.567829	0.638	0.385	6.29873e-44	Tumor	DDX24
4.68291e-48	0.802877	0.473	0.226	8.51446e-44	Tumor	CTHRC1
4.78374e-48	0.53477	0.636	0.369	8.69779e-44	Tumor	RBMS1
5.61285e-48	0.478441	0.427	0.18	1.02053e-43	Tumor	FAM129B
6.26931e-48	0.394234	0.369	0.136	1.13989e-43	Tumor	SYAP1
6.63948e-48	0.676768	0.711	0.503	1.20719e-43	Tumor	HSBP1
6.65376e-48	0.555761	0.533	0.28	1.20979e-43	Tumor	PDIA4
6.69675e-48	0.634608	0.627	0.386	1.2176e-43	Tumor	ROBO4
7.15126e-48	0.466059	0.499	0.242	1.30024e-43	Tumor	POLR2I
1.08748e-47	0.519356	0.558	0.304	1.97726e-43	Tumor	RNF181
1.17317e-47	0.426603	0.415	0.171	2.13306e-43	Tumor	USP34
1.30573e-47	0.460193	0.411	0.17	2.37408e-43	Tumor	DAPK3
1.31135e-47	0.692853	0.758	0.559	2.3843e-43	Tumor	HMGN1
1.41664e-47	0.350151	0.257	0.065	2.57573e-43	Tumor	FHOD1
1.57419e-47	0.841454	0.993	0.954	2.86219e-43	Tumor	RPS18
1.60103e-47	0.844685	0.786	0.574	2.91098e-43	Tumor	TUBA1A
1.75912e-47	0.501609	0.301	0.093	3.19843e-43	Tumor	BDKRB2
2.06739e-47	0.453218	0.4	0.161	3.75893e-43	Tumor	CISD1
2.19899e-47	0.694741	0.757	0.572	3.99821e-43	Tumor	YWHAQ
2.3159e-47	0.499746	0.442	0.196	4.21076e-43	Tumor	MGAT4A
2.44237e-47	0.357759	0.272	0.073	4.44072e-43	Tumor	EXOC3L1
2.61574e-47	0.355321	0.258	0.066	4.75594e-43	Tumor	CMSS1
3.27175e-47	0.562616	0.533	0.278	5.9487e-43	Tumor	MRPL17
3.37724e-47	0.663629	0.62	0.369	6.1405e-43	Tumor	PKIG
3.45744e-47	0.593934	0.974	0.896	6.28632e-43	Tumor	DDX5
3.58626e-47	0.534962	0.499	0.251	6.52054e-43	Tumor	CTTN
3.60125e-47	0.682993	0.973	0.929	6.5478e-43	Tumor	RPS25
3.63256e-47	0.560619	0.449	0.204	6.60472e-43	Tumor	RPGR
4.09344e-47	0.424742	0.377	0.143	7.44269e-43	Tumor	IL4R
4.85655e-47	0.399166	0.272	0.075	8.83018e-43	Tumor	GRPEL2
5.5688e-47	1.35809	0.242	0.06	1.01252e-42	Tumor	RTEL1-TNFRSF6B
5.64175e-47	0.504993	0.558	0.303	1.02578e-42	Tumor	GTF2I
6.19053e-47	0.530874	0.543	0.292	1.12556e-42	Tumor	AKAP9
6.19403e-47	0.702374	0.987	0.942	1.1262e-42	Tumor	RPS24
6.40939e-47	0.410595	0.19	0.032	1.16536e-42	Tumor	GGH
8.1733e-47	0.759934	0.996	0.975	1.48607e-42	Tumor	HLA-A
8.71708e-47	0.54634	0.603	0.356	1.58494e-42	Tumor	DRAP1
9.23629e-47	0.600992	0.762	0.544	1.67934e-42	Tumor	CANX
9.29714e-47	0.513104	0.506	0.255	1.69041e-42	Tumor	ERLEC1
9.30528e-47	0.631701	0.705	0.495	1.69189e-42	Tumor	RAB2A
9.58224e-47	0.648933	0.945	0.872	1.74224e-42	Tumor	ANXA2
1.0934e-46	0.434931	0.375	0.144	1.98802e-42	Tumor	MPZL1
1.25561e-46	0.531875	0.576	0.319	2.28295e-42	Tumor	RSRC2
1.38139e-46	0.606475	0.554	0.308	2.51164e-42	Tumor	HNRNPAB
1.58402e-46	0.641953	0.732	0.52	2.88007e-42	Tumor	MEF2C
1.89294e-46	0.337714	0.272	0.074	3.44174e-42	Tumor	ERO1A
1.9272e-46	0.517189	0.502	0.256	3.50403e-42	Tumor	AP2B1
1.96987e-46	0.468794	0.376	0.145	3.58161e-42	Tumor	PINK1
2.29733e-46	0.430067	0.421	0.182	4.177e-42	Tumor	SETD5
2.52652e-46	0.491176	0.566	0.305	4.59371e-42	Tumor	CLK1
2.57291e-46	0.402301	0.314	0.101	4.67806e-42	Tumor	ST8SIA4
2.91253e-46	0.569454	0.531	0.277	5.29556e-42	Tumor	TGFB1
3.26947e-46	0.493332	0.481	0.233	5.94455e-42	Tumor	DNAJB11
3.62154e-46	0.294266	0.243	0.058	6.58469e-42	Tumor	RP11-108M9.4
3.9784e-46	0.274136	0.2	0.037	7.23352e-42	Tumor	WIPI1
4.30082e-46	0.418907	0.294	0.089	7.81976e-42	Tumor	SLC4A7
4.73006e-46	0.478087	0.531	0.281	8.6002e-42	Tumor	TM9SF3
4.79277e-46	0.581916	0.573	0.322	8.71421e-42	Tumor	CMIP
4.8674e-46	0.741796	0.988	0.948	8.8499e-42	Tumor	RPL26
1.09212e-45	0.561796	0.638	0.39	1.98569e-41	Tumor	GNB1
1.1013e-45	0.596932	0.753	0.545	2.00239e-41	Tumor	DDX17
1.61309e-45	0.485581	0.56	0.303	2.93292e-41	Tumor	RNASEH2C
1.68574e-45	0.438204	0.475	0.222	3.06501e-41	Tumor	PRPF4B
2.01515e-45	0.390964	0.294	0.091	3.66395e-41	Tumor	GPX8
2.22639e-45	0.557167	0.609	0.362	4.04802e-41	Tumor	ASAP1
2.39825e-45	0.9006	0.999	0.992	4.36049e-41	Tumor	TMSB4X
2.67979e-45	0.964143	0.858	0.747	4.8724e-41	Tumor	MIF
3.48102e-45	0.457683	0.467	0.222	6.32918e-41	Tumor	SEC61A1
3.74301e-45	0.398779	0.345	0.126	6.80553e-41	Tumor	ABCF1
3.76074e-45	0.541631	0.546	0.302	6.83777e-41	Tumor	GRAMD1A
3.86368e-45	0.291469	0.258	0.068	7.02494e-41	Tumor	SEPT8
4.36618e-45	0.682756	0.684	0.467	7.93859e-41	Tumor	RNF7
4.75127e-45	0.709642	0.958	0.898	8.63876e-41	Tumor	PECAM1
4.9916e-45	0.624734	0.776	0.576	9.07572e-41	Tumor	HNRNPC
5.20571e-45	0.497886	0.422	0.184	9.46503e-41	Tumor	BCR
5.90673e-45	0.490243	0.399	0.168	1.07396e-40	Tumor	SRM
7.97931e-45	0.642642	0.569	0.322	1.4508e-40	Tumor	RPL22L1
9.88176e-45	0.379978	0.342	0.124	1.7967e-40	Tumor	CHCHD1
1.03951e-44	0.404419	0.376	0.148	1.89003e-40	Tumor	PSMD14
1.21585e-44	0.413877	0.287	0.088	2.21066e-40	Tumor	ZNF267
1.37354e-44	0.25737	0.193	0.035	2.49737e-40	Tumor	ZSCAN16-AS1
1.38548e-44	0.379458	0.369	0.143	2.51908e-40	Tumor	MRPS5
1.42674e-44	0.60281	0.596	0.348	2.5941e-40	Tumor	CARHSP1
1.59797e-44	0.280868	0.242	0.06	2.90543e-40	Tumor	CLPTM1L
1.61938e-44	0.542081	0.421	0.189	2.94435e-40	Tumor	PLXNA2
1.78959e-44	0.642548	0.614	0.387	3.25383e-40	Tumor	DYNLT1
2.01087e-44	0.389848	0.338	0.123	3.65616e-40	Tumor	MSL3
2.3585e-44	0.428129	0.434	0.194	4.28822e-40	Tumor	NSRP1
2.56725e-44	0.472085	0.517	0.266	4.66777e-40	Tumor	ODF2L
2.63237e-44	0.673479	0.691	0.469	4.78618e-40	Tumor	SWAP70
2.81676e-44	0.507352	0.575	0.327	5.12144e-40	Tumor	DNAJC15
3.0231e-44	0.571359	0.625	0.381	5.4966e-40	Tumor	RPN2
3.12471e-44	0.612033	0.729	0.521	5.68135e-40	Tumor	CFLAR
3.29515e-44	0.565415	0.646	0.418	5.99124e-40	Tumor	TCEAL4
3.40661e-44	0.490844	0.603	0.354	6.19389e-40	Tumor	TMCO1
4.36134e-44	0.373308	0.358	0.136	7.9298e-40	Tumor	TAF11
4.74011e-44	0.643274	0.641	0.413	8.61846e-40	Tumor	WDR1
5.91378e-44	0.530044	0.546	0.307	1.07524e-39	Tumor	CNIH4
6.37347e-44	0.479108	0.467	0.226	1.15882e-39	Tumor	TMEM256
6.70847e-44	0.393365	0.366	0.142	1.21973e-39	Tumor	BID
6.89025e-44	0.482237	0.426	0.193	1.25279e-39	Tumor	PRKDC
7.32547e-44	0.40879	0.452	0.21	1.33192e-39	Tumor	CELF1
7.52753e-44	0.644488	0.627	0.394	1.36866e-39	Tumor	SYNPO
7.94954e-44	0.649122	0.749	0.542	1.44539e-39	Tumor	WASF2
1.00698e-43	0.32552	0.205	0.042	1.83088e-39	Tumor	TMEM233
1.20224e-43	0.50611	0.561	0.315	2.18591e-39	Tumor	ZNF428
1.30267e-43	0.56646	0.678	0.458	2.36851e-39	Tumor	ATP5H
1.34232e-43	0.613608	0.629	0.381	2.44061e-39	Tumor	NRP1
1.34818e-43	0.578899	0.478	0.245	2.45127e-39	Tumor	FNDC3B
1.59498e-43	0.604045	0.673	0.473	2.89999e-39	Tumor	HNRNPM
1.89613e-43	0.465784	0.19	0.036	3.44754e-39	Tumor	CYTL1
3.45694e-43	0.350869	0.288	0.088	6.2854e-39	Tumor	LEF1
4.21757e-43	0.566599	0.685	0.467	7.66838e-39	Tumor	PSMA1
4.62699e-43	0.586884	0.6	0.369	8.4128e-39	Tumor	UBE2L3
5.95533e-43	0.494876	0.55	0.309	1.0828e-38	Tumor	TCEAL8
6.54232e-43	0.517496	0.454	0.219	1.18953e-38	Tumor	RNF19A
6.83994e-43	0.567206	0.651	0.417	1.24364e-38	Tumor	HNRNPH1
7.56261e-43	0.336276	0.243	0.064	1.37503e-38	Tumor	SAMD4A
7.66996e-43	0.565651	0.483	0.243	1.39455e-38	Tumor	CFAP20
8.04424e-43	0.564738	0.62	0.39	1.4626e-38	Tumor	CCDC50
8.04895e-43	0.438297	0.412	0.184	1.46346e-38	Tumor	MAP3K13
9.40543e-43	0.461112	0.377	0.159	1.7101e-38	Tumor	MAZ
1.08247e-42	0.552829	0.638	0.412	1.96815e-38	Tumor	AURKAIP1
1.15438e-42	0.619827	0.66	0.422	2.09889e-38	Tumor	SLC38A2
1.39139e-42	0.528015	0.526	0.283	2.52983e-38	Tumor	CCT5
1.52816e-42	0.425643	0.364	0.144	2.7785e-38	Tumor	GPR4
1.57536e-42	0.640913	0.589	0.36	2.86433e-38	Tumor	BAX
1.8294e-42	0.597306	0.833	0.681	3.32622e-38	Tumor	RABAC1
2.50903e-42	0.634906	0.792	0.626	4.56191e-38	Tumor	PARK7
2.72486e-42	0.537039	0.432	0.204	4.95434e-38	Tumor	PTPRG
3.0712e-42	0.523918	0.582	0.334	5.58405e-38	Tumor	ARPC5L
3.08764e-42	0.4573	0.445	0.208	5.61395e-38	Tumor	C7orf73
3.11129e-42	0.324996	0.258	0.073	5.65695e-38	Tumor	AEBP1
3.14622e-42	0.423143	0.433	0.2	5.72045e-38	Tumor	MPRIP
3.16368e-42	0.446106	0.443	0.21	5.7522e-38	Tumor	NECAP2
3.26597e-42	0.478342	0.573	0.33	5.93818e-38	Tumor	C19orf70
3.36279e-42	0.38052	0.338	0.125	6.11423e-38	Tumor	GNL3
3.80555e-42	0.606219	0.882	0.731	6.91926e-38	Tumor	CCDC85B
4.02399e-42	0.966126	0.942	0.898	7.31642e-38	Tumor	CALM1
5.21818e-42	0.542374	0.755	0.551	9.4877e-38	Tumor	ELK3
5.22965e-42	0.312709	0.246	0.067	9.50854e-38	Tumor	RAP2A
5.49682e-42	0.373872	0.355	0.138	9.99433e-38	Tumor	MLXIP
8.02605e-42	0.811691	0.959	0.866	1.4593e-37	Tumor	A2M
8.1447e-42	0.389258	0.37	0.151	1.48087e-37	Tumor	LARP1
8.87446e-42	0.376289	0.334	0.124	1.61355e-37	Tumor	PHLDB1
1.14903e-41	0.28798	0.232	0.06	2.08917e-37	Tumor	GOSR2
1.78435e-41	0.419427	0.454	0.218	3.2443e-37	Tumor	UBE2K
1.95326e-41	0.441784	0.439	0.204	3.55141e-37	Tumor	DDX39A
2.01521e-41	0.527469	0.637	0.406	3.66406e-37	Tumor	FAM177A1
2.09358e-41	0.719276	0.986	0.95	3.80654e-37	Tumor	MT-ND1
2.61107e-41	0.315243	0.292	0.096	4.74744e-37	Tumor	PDE8A
2.63827e-41	0.441825	0.404	0.178	4.7969e-37	Tumor	TBC1D1
2.81238e-41	0.335172	0.287	0.093	5.11347e-37	Tumor	PTBP2
2.88461e-41	0.358251	0.242	0.066	5.2448e-37	Tumor	ROBO1
2.89023e-41	0.540854	0.294	0.099	5.25501e-37	Tumor	CCDC3
2.9806e-41	0.659745	0.729	0.533	5.41933e-37	Tumor	C12orf57
3.21054e-41	0.345621	0.314	0.111	5.83741e-37	Tumor	ZNF281
3.42262e-41	0.532021	0.573	0.346	6.223e-37	Tumor	SPCS3
3.79486e-41	0.403684	0.419	0.19	6.89981e-37	Tumor	GTF2H5
3.98395e-41	0.32222	0.292	0.096	7.24363e-37	Tumor	DDX52
4.14249e-41	0.359915	0.338	0.128	7.53188e-37	Tumor	DIAPH2
4.71416e-41	0.407967	0.407	0.183	8.57128e-37	Tumor	MRPL36
6.42674e-41	0.387881	0.313	0.108	1.16851e-36	Tumor	RAB31
7.7848e-41	0.450657	0.406	0.186	1.41543e-36	Tumor	NUDT5
8.54197e-41	0.48864	0.553	0.313	1.5531e-36	Tumor	SYNCRIP
1.01289e-40	0.383566	0.338	0.129	1.84164e-36	Tumor	SRP19
1.1215e-40	0.4763	0.491	0.256	2.0391e-36	Tumor	TOP1
1.17579e-40	0.545215	0.634	0.415	2.13782e-36	Tumor	PSMB2
1.20795e-40	0.378824	0.341	0.13	2.1963e-36	Tumor	MXD4
1.45076e-40	0.318794	0.284	0.092	2.63778e-36	Tumor	SIL1
1.65171e-40	0.624213	0.565	0.347	3.00314e-36	Tumor	UACA
2.06721e-40	0.682291	0.981	0.943	3.7586e-36	Tumor	RPS23
2.71683e-40	0.336545	0.243	0.066	4.93974e-36	Tumor	RCAN2
3.07984e-40	0.254595	0.197	0.042	5.59976e-36	Tumor	FADS1
3.09171e-40	0.537428	0.666	0.457	5.62135e-36	Tumor	COPE
3.98606e-40	0.565802	0.725	0.497	7.24745e-36	Tumor	PRELID1
4.2633e-40	0.361417	0.334	0.128	7.75153e-36	Tumor	FRMD4A
4.77904e-40	0.503195	0.52	0.289	8.68925e-36	Tumor	PPM1G
5.16316e-40	0.320447	0.299	0.103	9.38767e-36	Tumor	TOR1AIP2
5.50121e-40	0.297647	0.225	0.058	1.00023e-35	Tumor	LCP2
6.08276e-40	0.607598	0.725	0.543	1.10597e-35	Tumor	SSR2
1.0193e-39	0.682364	0.306	0.101	1.8533e-35	Tumor	JCHAIN
1.19565e-39	0.651197	0.804	0.607	2.17394e-35	Tumor	MARCKSL1
1.29409e-39	0.623565	0.659	0.477	2.35292e-35	Tumor	TMED9
1.36924e-39	0.565817	0.813	0.665	2.48956e-35	Tumor	ARHGAP29
1.37355e-39	0.917296	0.678	0.466	2.49739e-35	Tumor	FLT1
1.41017e-39	0.519183	0.502	0.259	2.56398e-35	Tumor	PTPRE
1.5299e-39	0.723159	0.957	0.841	2.78166e-35	Tumor	IFI27
2.10247e-39	0.468997	0.457	0.227	3.82271e-35	Tumor	PTPRK
2.27019e-39	0.295521	0.251	0.074	4.12766e-35	Tumor	MBOAT7
2.38639e-39	0.876302	0.632	0.405	4.33894e-35	Tumor	HES1
2.57979e-39	0.563023	0.855	0.705	4.69057e-35	Tumor	GNAS
2.8596e-39	0.490583	0.574	0.351	5.19933e-35	Tumor	DNAJC8
3.16341e-39	0.587642	0.672	0.476	5.75171e-35	Tumor	ANAPC11
3.42601e-39	0.533502	0.655	0.426	6.22917e-35	Tumor	SERPINB6
3.68904e-39	0.37517	0.424	0.195	6.70742e-35	Tumor	AIMP1
4.21122e-39	0.58475	0.875	0.745	7.65683e-35	Tumor	YWHAB
4.57109e-39	0.342555	0.208	0.051	8.31116e-35	Tumor	HMGB3
4.95141e-39	0.499085	0.56	0.337	9.00265e-35	Tumor	LSM8
5.06211e-39	0.603477	0.828	0.672	9.20393e-35	Tumor	RTN4
5.27592e-39	0.776469	0.56	0.348	9.59267e-35	Tumor	NBEAL1
5.59637e-39	0.374967	0.359	0.147	1.01753e-34	Tumor	ZFHX3
5.62973e-39	0.363482	0.348	0.139	1.0236e-34	Tumor	DENR
5.85361e-39	0.507509	0.714	0.513	1.0643e-34	Tumor	SRSF11
5.98675e-39	0.341634	0.289	0.099	1.08851e-34	Tumor	SIN3B
6.46283e-39	0.6667	0.691	0.473	1.17507e-34	Tumor	FLNA
7.52485e-39	0.519351	0.678	0.438	1.36817e-34	Tumor	BMPR2
7.97752e-39	0.286596	0.226	0.061	1.45047e-34	Tumor	KLHL42
8.29892e-39	0.25238	0.205	0.049	1.50891e-34	Tumor	TNK2
8.46087e-39	0.483985	0.526	0.293	1.53836e-34	Tumor	PTP4A2
8.58293e-39	0.468283	0.531	0.298	1.56055e-34	Tumor	NCKAP1
9.19923e-39	0.441609	0.365	0.156	1.6726e-34	Tumor	RORA
9.34583e-39	0.506816	0.505	0.291	1.69926e-34	Tumor	CAPZA1
1.17236e-38	0.718223	0.67	0.453	2.13158e-34	Tumor	NEDD9
1.17656e-38	0.641072	0.837	0.669	2.13922e-34	Tumor	ESAM
1.54239e-38	0.491384	0.579	0.363	2.80437e-34	Tumor	LUC7L3
1.57492e-38	0.454054	0.464	0.245	2.86353e-34	Tumor	PFDN4
1.6014e-38	0.383328	0.373	0.163	2.91166e-34	Tumor	GANAB
1.72612e-38	0.360909	0.359	0.148	3.13844e-34	Tumor	KARS
1.95217e-38	0.305089	0.268	0.086	3.54944e-34	Tumor	ADA
2.74679e-38	0.551967	0.875	0.743	4.99421e-34	Tumor	EID1
2.8715e-38	0.601502	0.694	0.515	5.22097e-34	Tumor	COX5A
2.90203e-38	0.315113	0.174	0.034	5.27647e-34	Tumor	HNRNPA1L2
3.28849e-38	0.618651	0.687	0.507	5.97914e-34	Tumor	CAP1
3.91301e-38	0.388906	0.436	0.209	7.11464e-34	Tumor	COPB2
4.09964e-38	0.490827	0.615	0.394	7.45397e-34	Tumor	HP1BP3
4.63962e-38	0.429434	0.518	0.281	8.43575e-34	Tumor	LINC00493
4.85077e-38	0.569169	0.809	0.636	8.81967e-34	Tumor	BSG
5.04147e-38	0.662257	0.986	0.955	9.1664e-34	Tumor	RPS12
5.73623e-38	0.524866	0.573	0.344	1.04296e-33	Tumor	PHPT1
6.19267e-38	0.495417	0.644	0.423	1.12595e-33	Tumor	CAPNS1
7.35806e-38	0.555785	0.803	0.668	1.33784e-33	Tumor	KRTCAP2
7.47563e-38	0.406494	0.211	0.055	1.35922e-33	Tumor	UNC5B
8.22409e-38	0.506334	0.645	0.428	1.4953e-33	Tumor	TRA2B
8.4724e-38	0.376124	0.411	0.188	1.54045e-33	Tumor	LAGE3
9.65044e-38	0.441535	0.455	0.235	1.75464e-33	Tumor	MCTS1
9.70975e-38	0.540774	0.725	0.515	1.76543e-33	Tumor	HNRNPU
1.00242e-37	0.670075	0.821	0.669	1.8226e-33	Tumor	ANXA5
1.0326e-37	0.384008	0.391	0.176	1.87747e-33	Tumor	PPP2CB
1.3162e-37	0.674666	0.958	0.869	2.39311e-33	Tumor	HSP90AB1
1.39457e-37	0.538282	0.371	0.165	2.53561e-33	Tumor	COL6A1
1.66053e-37	0.463915	0.478	0.257	3.01918e-33	Tumor	SURF4
1.97752e-37	0.500473	0.564	0.344	3.59552e-33	Tumor	C8orf59
2.48708e-37	0.561392	0.636	0.438	4.52201e-33	Tumor	TRAPPC1
2.49887e-37	0.361013	0.347	0.144	4.54344e-33	Tumor	HK1
2.80475e-37	0.453572	0.476	0.255	5.0996e-33	Tumor	PRPF38B
2.89097e-37	0.3299	0.173	0.035	5.25636e-33	Tumor	S100A3
2.9303e-37	0.400228	0.114	0.01	5.32788e-33	Tumor	F3
3.00598e-37	0.732921	0.517	0.29	5.46547e-33	Tumor	HSPH1
3.00643e-37	0.283259	0.196	0.047	5.46629e-33	Tumor	ITGA10
3.01097e-37	0.477921	0.392	0.183	5.47455e-33	Tumor	SDF2L1
3.14951e-37	0.278902	0.243	0.072	5.72644e-33	Tumor	MGAT4B
3.64299e-37	0.268775	0.253	0.079	6.62369e-33	Tumor	BRD9
3.76269e-37	0.859287	0.848	0.696	6.84132e-33	Tumor	H2AFZ
4.11858e-37	0.350678	0.333	0.134	7.4884e-33	Tumor	PCSK7
4.59068e-37	0.953065	0.618	0.399	8.34677e-33	Tumor	STMN1
5.50379e-37	0.403303	0.319	0.124	1.0007e-32	Tumor	UCK2
5.78671e-37	0.49288	0.615	0.382	1.05214e-32	Tumor	REXO2
5.84869e-37	0.364894	0.391	0.18	1.06341e-32	Tumor	HNRNPH2
6.01806e-37	0.649486	0.93	0.849	1.0942e-32	Tumor	HNRNPA2B1
7.91513e-37	0.340617	0.331	0.134	1.43913e-32	Tumor	RNMT
8.12664e-37	0.572033	0.613	0.405	1.47758e-32	Tumor	PA2G4
9.13792e-37	0.351698	0.314	0.12	1.66146e-32	Tumor	EOGT
1.04528e-36	0.527167	0.653	0.452	1.90054e-32	Tumor	SCAND1
1.17962e-36	0.323205	0.284	0.101	2.14478e-32	Tumor	SYMPK
1.22786e-36	0.507176	0.545	0.335	2.23249e-32	Tumor	MRPL57
1.34289e-36	0.31076	0.273	0.093	2.44164e-32	Tumor	CHD7
1.44773e-36	0.476468	0.58	0.362	2.63226e-32	Tumor	ZNF207
1.58092e-36	0.592068	0.873	0.747	2.87443e-32	Tumor	EDF1
1.6016e-36	0.416446	0.449	0.229	2.91203e-32	Tumor	IKBIP
1.61411e-36	0.5158	0.573	0.365	2.93478e-32	Tumor	CCT3
1.64599e-36	0.380221	0.424	0.206	2.99275e-32	Tumor	SHOC2
2.12884e-36	0.392285	0.336	0.138	3.87066e-32	Tumor	FGFR1
2.35723e-36	0.362802	0.386	0.178	4.28591e-32	Tumor	RPL26L1
2.3648e-36	0.559667	0.781	0.596	4.29968e-32	Tumor	COMMD6
2.45669e-36	0.523018	0.615	0.397	4.46675e-32	Tumor	BRI3
2.64625e-36	0.574528	0.824	0.694	4.8114e-32	Tumor	CDC42
3.04222e-36	0.365178	0.369	0.161	5.53137e-32	Tumor	C1orf122
3.07925e-36	0.528808	0.875	0.735	5.59868e-32	Tumor	HNRNPK
3.12406e-36	0.39082	0.391	0.182	5.68016e-32	Tumor	SPG7
3.17113e-36	0.339212	0.303	0.115	5.76575e-32	Tumor	TFDP1
3.51825e-36	0.609728	0.648	0.441	6.39688e-32	Tumor	FAM198B
3.69083e-36	0.739375	0.783	0.648	6.71067e-32	Tumor	RAN
3.80438e-36	0.380524	0.418	0.202	6.91713e-32	Tumor	CARD8
3.88045e-36	0.369254	0.347	0.147	7.05543e-32	Tumor	AAK1
4.23586e-36	0.540523	0.475	0.256	7.70163e-32	Tumor	MPZL2
4.4646e-36	0.554156	0.849	0.726	8.11754e-32	Tumor	TMBIM6
4.56482e-36	0.672445	0.548	0.354	8.29976e-32	Tumor	MAGED2
4.64428e-36	0.48358	0.562	0.351	8.44423e-32	Tumor	CTNND1
4.8436e-36	0.355536	0.376	0.169	8.80664e-32	Tumor	UTP11L
5.97139e-36	0.40341	0.244	0.076	1.08572e-31	Tumor	CLDN15
5.97294e-36	0.571953	0.809	0.646	1.086e-31	Tumor	HNRNPA3
6.00518e-36	0.423814	0.41	0.201	1.09186e-31	Tumor	LINC00998
6.54835e-36	0.470561	0.544	0.328	1.19062e-31	Tumor	PPP1CB
7.30179e-36	0.415477	0.435	0.216	1.32761e-31	Tumor	CHMP1B
9.63924e-36	0.463858	0.51	0.295	1.75261e-31	Tumor	FZD4
1.00447e-35	0.301836	0.265	0.09	1.82633e-31	Tumor	ATP11A
1.09246e-35	0.35208	0.364	0.16	1.98631e-31	Tumor	KIF1C
1.10761e-35	0.48542	0.558	0.336	2.01385e-31	Tumor	KPNB1
1.11819e-35	0.360697	0.32	0.129	2.0331e-31	Tumor	FAM60A
1.13403e-35	0.345073	0.207	0.056	2.06189e-31	Tumor	FAM118A
1.13625e-35	0.386714	0.421	0.206	2.06593e-31	Tumor	ATP2A2
1.20405e-35	0.726391	0.882	0.799	2.1892e-31	Tumor	TPM4
1.41505e-35	0.468856	0.457	0.238	2.57284e-31	Tumor	HMOX2
1.41519e-35	0.571448	0.655	0.466	2.5731e-31	Tumor	OSTC
1.42801e-35	0.425483	0.555	0.33	2.5964e-31	Tumor	PNN
1.54568e-35	0.272157	0.271	0.092	2.81036e-31	Tumor	GALK1
1.60557e-35	0.512845	0.783	0.616	2.91924e-31	Tumor	TRMT112
1.67137e-35	0.413032	0.384	0.177	3.03888e-31	Tumor	FAM114A1
1.77048e-35	0.425087	0.504	0.283	3.21909e-31	Tumor	ADAM10
2.40856e-35	0.670764	0.571	0.356	4.37925e-31	Tumor	BACE2
2.46401e-35	0.488151	0.602	0.39	4.48007e-31	Tumor	RWDD1
2.47177e-35	0.389407	0.398	0.186	4.49418e-31	Tumor	HERC1
2.91465e-35	0.470353	0.456	0.245	5.29942e-31	Tumor	ABRACL
3.04213e-35	0.331512	0.327	0.132	5.53121e-31	Tumor	WDFY1
3.69e-35	0.544846	0.651	0.402	6.70916e-31	Tumor	NCOA7
3.69137e-35	0.557911	0.733	0.549	6.71165e-31	Tumor	AP2M1
3.7227e-35	0.495339	0.547	0.335	6.7686e-31	Tumor	PDCD5
3.74463e-35	0.429411	0.553	0.329	6.80849e-31	Tumor	SNRNP70
3.98827e-35	0.459857	0.554	0.34	7.25147e-31	Tumor	NDUFA8
4.06315e-35	0.621494	0.664	0.485	7.38761e-31	Tumor	ATF4
4.28954e-35	0.347406	0.4	0.188	7.79923e-31	Tumor	UBE2R2
4.89261e-35	0.523352	0.585	0.37	8.89574e-31	Tumor	CCT8
5.48363e-35	0.353724	0.369	0.166	9.97034e-31	Tumor	SNF8
6.10285e-35	0.273071	0.194	0.049	1.10962e-30	Tumor	STARD4
6.53358e-35	0.671327	0.824	0.708	1.18793e-30	Tumor	TPI1
7.03791e-35	0.537676	0.94	0.867	1.27963e-30	Tumor	RAC1
7.23039e-35	0.380684	0.523	0.292	1.31463e-30	Tumor	TNRC6B
7.5511e-35	0.468087	0.469	0.262	1.37294e-30	Tumor	POLR2J3
9.52361e-35	0.455397	0.193	0.048	1.73158e-30	Tumor	FCN3
1.02217e-34	0.270375	0.166	0.034	1.85852e-30	Tumor	MFAP2
1.28252e-34	0.525017	0.651	0.458	2.33188e-30	Tumor	DNAJB6
1.47632e-34	0.433809	0.517	0.295	2.68424e-30	Tumor	EIF4G1
1.47686e-34	0.436269	0.518	0.303	2.68523e-30	Tumor	PSMB4
1.49914e-34	0.599502	0.673	0.497	2.72573e-30	Tumor	KDELR2
1.55946e-34	0.312676	0.207	0.057	2.83541e-30	Tumor	ELL2
1.5639e-34	0.478262	0.52	0.302	2.84348e-30	Tumor	ASPH
1.66302e-34	0.354699	0.412	0.198	3.0237e-30	Tumor	EMC10
1.6652e-34	0.35654	0.358	0.161	3.02766e-30	Tumor	ACLY
1.88403e-34	0.59377	0.729	0.568	3.42554e-30	Tumor	PDIA6
2.00902e-34	0.277894	0.246	0.079	3.6528e-30	Tumor	SLC26A2
2.47887e-34	0.540815	0.662	0.469	4.50709e-30	Tumor	ATP5A1
3.29492e-34	0.555953	0.974	0.936	5.99083e-30	Tumor	FAU
3.87745e-34	0.388378	0.392	0.19	7.04998e-30	Tumor	FRG1
4.06117e-34	0.315734	0.327	0.135	7.38403e-30	Tumor	EIF4G3
5.31186e-34	0.471816	0.698	0.496	9.65802e-30	Tumor	UBXN4
5.51688e-34	0.325159	0.372	0.169	1.00308e-29	Tumor	DHX9
6.10095e-34	0.360871	0.407	0.197	1.10927e-29	Tumor	ERICH1
7.108e-34	0.335774	0.365	0.164	1.29238e-29	Tumor	RBFOX2
7.69756e-34	0.463366	0.585	0.377	1.39957e-29	Tumor	METTL9
7.86451e-34	0.265455	0.247	0.082	1.42993e-29	Tumor	APOPT1
8.40467e-34	0.300693	0.239	0.078	1.52814e-29	Tumor	TMOD2
8.43714e-34	0.278491	0.247	0.081	1.53404e-29	Tumor	ASCC3
8.55203e-34	0.457353	0.541	0.324	1.55493e-29	Tumor	TRIOBP
8.96741e-34	0.412901	0.455	0.243	1.63045e-29	Tumor	TMEM167A
9.21541e-34	0.389062	0.413	0.205	1.67555e-29	Tumor	NOP56
9.64984e-34	0.406414	0.456	0.246	1.75453e-29	Tumor	DHX36
1.10433e-33	0.499981	0.365	0.172	2.00789e-29	Tumor	LOXL2
1.13376e-33	0.324814	0.328	0.136	2.0614e-29	Tumor	TMED3
1.26476e-33	0.562131	0.461	0.25	2.29959e-29	Tumor	NES
1.28082e-33	0.278841	0.299	0.115	2.32879e-29	Tumor	NFATC2IP
1.3639e-33	0.455648	0.638	0.428	2.47984e-29	Tumor	MRPL20
1.39401e-33	0.325106	0.137	0.022	2.53459e-29	Tumor	CDKN3
1.41718e-33	0.549449	0.723	0.545	2.57672e-29	Tumor	ATP5C1
1.69657e-33	0.580293	0.777	0.593	3.08471e-29	Tumor	MTUS1
1.7411e-33	0.264453	0.25	0.083	3.16567e-29	Tumor	GOLGA3
1.86821e-33	0.576932	0.921	0.833	3.39678e-29	Tumor	RHOC
2.04494e-33	0.51118	0.53	0.334	3.71812e-29	Tumor	PSMD7
2.1461e-33	0.300002	0.175	0.041	3.90205e-29	Tumor	COL5A2
2.55314e-33	0.483253	0.576	0.368	4.64213e-29	Tumor	RSU1
2.89624e-33	0.509024	0.53	0.326	5.26595e-29	Tumor	CCT2
3.03676e-33	0.380065	0.369	0.17	5.52143e-29	Tumor	ARHGEF7
3.10708e-33	0.415002	0.462	0.254	5.64929e-29	Tumor	PFDN1
3.66146e-33	0.388456	0.422	0.216	6.65726e-29	Tumor	SAR1A
3.69679e-33	0.309756	0.313	0.128	6.7215e-29	Tumor	WDR26
3.76896e-33	0.52923	0.777	0.638	6.85273e-29	Tumor	PSMB1
3.84142e-33	0.536403	0.715	0.516	6.98447e-29	Tumor	PTTG1IP
3.97667e-33	0.432629	0.488	0.282	7.23038e-29	Tumor	PSMA5
6.06822e-33	0.426678	0.502	0.297	1.10332e-28	Tumor	ARPP19
6.22033e-33	0.50257	0.482	0.838	1.13098e-28	Tumor	MT-ATP8
6.77243e-33	0.457052	0.494	0.29	1.23136e-28	Tumor	CLTC
7.12717e-33	0.3942	0.34	0.148	1.29586e-28	Tumor	DNMT1
7.40381e-33	0.490944	0.595	0.392	1.34616e-28	Tumor	ADRM1
7.74037e-33	0.536346	0.111	0.013	1.40735e-28	Tumor	TYMS
7.79873e-33	0.56917	0.634	0.442	1.41797e-28	Tumor	DEK
8.05087e-33	0.739888	0.707	0.563	1.46381e-28	Tumor	MAP1LC3B
8.43125e-33	0.353458	0.344	0.154	1.53297e-28	Tumor	HSPA4
8.90553e-33	0.409479	0.582	0.361	1.6192e-28	Tumor	ZC3H15
9.22415e-33	0.30534	0.296	0.118	1.67713e-28	Tumor	HAUS1
9.55018e-33	0.430629	0.418	0.215	1.73641e-28	Tumor	VCL
9.55184e-33	0.355656	0.355	0.159	1.73672e-28	Tumor	JAG2
1.17225e-32	0.34867	0.249	0.086	2.13139e-28	Tumor	SPSB1
1.18453e-32	0.351091	0.371	0.175	2.15371e-28	Tumor	AP1S1
1.2102e-32	0.483234	0.841	0.707	2.20038e-28	Tumor	ATP6V0E1
1.32579e-32	0.472376	0.55	0.351	2.41055e-28	Tumor	ATP5G1
1.38584e-32	0.324785	0.358	0.164	2.51973e-28	Tumor	MRPS12
1.48208e-32	0.340921	0.33	0.144	2.69472e-28	Tumor	TP53I3
1.50684e-32	0.284823	0.162	0.036	2.73973e-28	Tumor	DGKD
1.51325e-32	0.723872	0.972	0.915	2.75138e-28	Tumor	PPIA
1.60755e-32	0.315388	0.275	0.104	2.92284e-28	Tumor	CHORDC1
2.00444e-32	0.263778	0.221	0.068	3.64447e-28	Tumor	MMP15
2.01002e-32	0.515123	0.551	0.349	3.65461e-28	Tumor	VMP1
2.30443e-32	0.469548	0.555	0.345	4.18992e-28	Tumor	NUTF2
2.48182e-32	0.581534	0.904	0.833	4.51244e-28	Tumor	SH3BGRL3
2.82783e-32	0.3266	0.279	0.106	5.14156e-28	Tumor	EVA1B
2.96192e-32	0.546329	0.751	0.573	5.38536e-28	Tumor	C11orf31
3.10852e-32	0.472384	0.574	0.368	5.65191e-28	Tumor	NONO
3.17451e-32	0.391368	0.435	0.229	5.77189e-28	Tumor	ADSS
3.25923e-32	0.288587	0.267	0.098	5.92593e-28	Tumor	KDM5B
3.29487e-32	0.40199	0.483	0.277	5.99074e-28	Tumor	UBE2A
3.73222e-32	0.3169	0.321	0.136	6.78592e-28	Tumor	NOL4L
4.22825e-32	0.38453	0.417	0.218	7.68781e-28	Tumor	TMEM261
4.36808e-32	0.477601	0.702	0.52	7.94204e-28	Tumor	PRRC2C
4.38188e-32	0.358466	0.392	0.192	7.96713e-28	Tumor	CDC42BPB
4.72303e-32	0.384801	0.393	0.194	8.58741e-28	Tumor	PSMD1
5.06871e-32	0.41192	0.378	0.186	9.21594e-28	Tumor	FNBP1L
5.11893e-32	0.562637	0.974	0.91	9.30724e-28	Tumor	RPL24
5.27817e-32	0.409758	0.295	0.115	9.59678e-28	Tumor	PLAUR
5.28176e-32	0.358961	0.369	0.177	9.6033e-28	Tumor	SEC23A
5.54125e-32	0.282754	0.151	0.031	1.00751e-27	Tumor	FBXO32
5.68442e-32	0.562657	0.986	0.963	1.03354e-27	Tumor	RPL32
6.29671e-32	0.36096	0.359	0.168	1.14487e-27	Tumor	PLEKHB2
6.33257e-32	0.425816	0.421	0.225	1.15139e-27	Tumor	SMC3
6.44834e-32	0.262686	0.242	0.082	1.17244e-27	Tumor	SIPA1
6.82442e-32	0.481235	0.643	0.441	1.24082e-27	Tumor	IQGAP1
6.94875e-32	0.614022	0.978	0.934	1.26342e-27	Tumor	RPL9
7.31867e-32	0.314176	0.264	0.096	1.33068e-27	Tumor	TMCC3
8.30963e-32	0.485482	0.644	0.447	1.51086e-27	Tumor	ATP6V0B
8.94567e-32	0.26011	0.244	0.083	1.6265e-27	Tumor	MAFG
9.46244e-32	0.38328	0.442	0.239	1.72046e-27	Tumor	SMARCA5
9.77198e-32	0.274676	0.246	0.085	1.77674e-27	Tumor	SEC24D
1.03051e-31	0.455166	0.524	0.329	1.87368e-27	Tumor	PSMB7
1.05031e-31	0.29725	0.3	0.121	1.90968e-27	Tumor	CDK11B
1.14826e-31	0.548582	0.985	0.954	2.08776e-27	Tumor	RPS14
1.15978e-31	0.413354	0.434	0.237	2.1087e-27	Tumor	TMEM160
1.18503e-31	0.415879	0.483	0.279	2.15461e-27	Tumor	FERMT2
1.18886e-31	0.329614	0.271	0.103	2.16158e-27	Tumor	HOXD9
1.21804e-31	0.294836	0.299	0.121	2.21463e-27	Tumor	STK24
1.22759e-31	0.460746	0.6	0.374	2.232e-27	Tumor	GJA1
1.23481e-31	0.386719	0.399	0.201	2.24514e-27	Tumor	GSPT1
1.28585e-31	0.463742	0.674	0.479	2.33793e-27	Tumor	APRT
1.33427e-31	0.314293	0.237	0.08	2.42597e-27	Tumor	ITGA2
1.35346e-31	0.33128	0.316	0.135	2.46086e-27	Tumor	YAF2
1.3789e-31	0.253791	0.205	0.061	2.50711e-27	Tumor	UBAP2
1.4849e-31	0.285242	0.237	0.08	2.69984e-27	Tumor	CPPED1
1.57962e-31	0.443334	0.566	0.362	2.87207e-27	Tumor	HNRNPR
1.8692e-31	0.481354	0.624	0.422	3.39858e-27	Tumor	C1QBP
1.90765e-31	0.286027	0.294	0.117	3.4685e-27	Tumor	ZDHHC20
1.91395e-31	0.506539	0.681	0.502	3.47995e-27	Tumor	PSMB6
1.95855e-31	0.456824	0.593	0.389	3.56104e-27	Tumor	SRSF9
2.02981e-31	0.480028	0.551	0.352	3.6906e-27	Tumor	H2AFY
2.06034e-31	0.415879	0.525	0.314	3.74611e-27	Tumor	YES1
2.0936e-31	0.366829	0.462	0.254	3.80659e-27	Tumor	DNAJC7
2.19578e-31	0.47149	0.621	0.427	3.99236e-27	Tumor	SF3B5
2.25097e-31	0.340765	0.397	0.197	4.09271e-27	Tumor	LARS
2.53667e-31	0.52986	0.796	0.648	4.61217e-27	Tumor	SERBP1
2.77858e-31	0.521738	0.455	0.258	5.05201e-27	Tumor	RAPGEF5
3.05306e-31	0.283363	0.261	0.096	5.55108e-27	Tumor	NIN
3.29386e-31	0.370364	0.163	0.037	5.9889e-27	Tumor	CCL5
3.42123e-31	0.340288	0.35	0.162	6.22049e-27	Tumor	HDGF
3.42725e-31	0.362295	0.399	0.202	6.23142e-27	Tumor	TNPO1
3.66198e-31	0.66697	0.741	0.596	6.65821e-27	Tumor	PKM
3.99248e-31	0.491404	0.884	0.777	7.25913e-27	Tumor	MORF4L1
4.2135e-31	0.260059	0.27	0.101	7.66099e-27	Tumor	IQSEC1
4.38128e-31	0.410337	0.446	0.245	7.96604e-27	Tumor	ELOVL5
4.63921e-31	0.395007	0.503	0.292	8.435e-27	Tumor	GTF3C6
5.57643e-31	0.565598	0.774	0.62	1.01391e-26	Tumor	ATP5B
5.83719e-31	0.396886	0.301	0.127	1.06132e-26	Tumor	EFNB1
5.86603e-31	0.433405	0.523	0.315	1.06656e-26	Tumor	PTPN12
5.89462e-31	0.305463	0.343	0.155	1.07176e-26	Tumor	DGKZ
6.05754e-31	0.505805	0.702	0.514	1.10138e-26	Tumor	PVRL2
6.45744e-31	0.538904	0.464	0.27	1.17409e-26	Tumor	JUP
7.00958e-31	0.369012	0.463	0.255	1.27448e-26	Tumor	CSNK1E
7.07051e-31	0.308567	0.305	0.129	1.28556e-26	Tumor	MARK3
7.37404e-31	0.348034	0.375	0.185	1.34075e-26	Tumor	SLC39A7
7.6791e-31	0.363788	0.44	0.236	1.39621e-26	Tumor	RB1
7.68295e-31	0.514104	0.79	0.617	1.39691e-26	Tumor	IFI16
8.68253e-31	0.284831	0.307	0.129	1.57866e-26	Tumor	VPS4B
9.24411e-31	0.309632	0.243	0.086	1.68076e-26	Tumor	EXT1
1.02759e-30	0.281637	0.285	0.112	1.86837e-26	Tumor	SPATS2
1.08391e-30	0.412377	0.538	0.331	1.97076e-26	Tumor	QKI
1.15769e-30	0.53235	0.616	0.433	2.10491e-26	Tumor	XRCC5
1.16388e-30	0.320279	0.323	0.142	2.11617e-26	Tumor	C8orf33
1.26275e-30	0.570927	0.609	0.431	2.29593e-26	Tumor	PDLIM5
1.33864e-30	0.334694	0.35	0.164	2.43391e-26	Tumor	TRIM28
1.55901e-30	0.33093	0.264	0.1	2.8346e-26	Tumor	FHL3
1.64468e-30	0.433387	0.623	0.431	2.99036e-26	Tumor	RAB1A
1.66239e-30	0.474825	0.672	0.497	3.02255e-26	Tumor	REEP5
1.71849e-30	0.631446	0.718	0.545	3.12456e-26	Tumor	JUND
1.74625e-30	0.362211	0.424	0.223	3.17503e-26	Tumor	ROCK2
1.81316e-30	0.586149	0.877	0.757	3.29668e-26	Tumor	TPM3
1.93127e-30	0.516276	0.418	0.222	3.51144e-26	Tumor	LXN
2.03885e-30	0.407876	0.46	0.259	3.70703e-26	Tumor	SLTM
2.23532e-30	0.289366	0.131	0.023	4.06426e-26	Tumor	CD69
2.51515e-30	0.443803	0.697	0.513	4.57304e-26	Tumor	NDUFB10
3.10573e-30	0.47883	0.59	0.402	5.64684e-26	Tumor	SNRPD3
3.63236e-30	0.425908	0.511	0.308	6.60436e-26	Tumor	NSA2
3.77789e-30	0.474363	0.492	0.304	6.86895e-26	Tumor	TXNL1
3.8446e-30	0.342207	0.366	0.179	6.99026e-26	Tumor	BIRC2
4.23186e-30	0.343915	0.368	0.179	7.69437e-26	Tumor	COMMD2
4.44966e-30	0.449689	0.568	0.362	8.09037e-26	Tumor	LPP
4.61465e-30	0.314153	0.337	0.153	8.39035e-26	Tumor	MAP2K2
4.78859e-30	0.356772	0.379	0.188	8.70662e-26	Tumor	CCAR1
5.10138e-30	0.260662	0.237	0.083	9.27532e-26	Tumor	STRN4
5.4615e-30	0.436138	0.554	0.355	9.93011e-26	Tumor	PAK2
5.49837e-30	0.375165	0.369	0.182	9.99714e-26	Tumor	TMEM184B
5.51369e-30	0.30322	0.315	0.138	1.0025e-25	Tumor	PSMG4
5.83988e-30	0.508006	0.629	0.456	1.06181e-25	Tumor	PSMD8
6.14733e-30	0.33289	0.319	0.142	1.11771e-25	Tumor	GARS
6.23733e-30	0.366706	0.393	0.203	1.13407e-25	Tumor	EIF4E2
6.36517e-30	0.445566	0.503	0.302	1.15731e-25	Tumor	YPEL5
6.36769e-30	0.577932	0.678	0.515	1.15777e-25	Tumor	PGAM1
6.38992e-30	0.301315	0.308	0.132	1.16182e-25	Tumor	GOLGA2
6.74199e-30	0.359332	0.477	0.269	1.22583e-25	Tumor	SEPN1
8.70251e-30	0.300213	0.266	0.104	1.58229e-25	Tumor	NDUFA7
8.86991e-30	0.454148	0.673	0.5	1.61273e-25	Tumor	MRFAP1
9.53859e-30	0.315578	0.335	0.153	1.73431e-25	Tumor	MAPK1
9.61767e-30	0.364018	0.525	0.312	1.74868e-25	Tumor	SNTB2
1.06837e-29	0.534483	0.902	0.821	1.94251e-25	Tumor	DSTN
1.1215e-29	0.355202	0.389	0.199	2.03912e-25	Tumor	TIMM17A
1.12354e-29	0.375993	0.412	0.218	2.04282e-25	Tumor	SLK
1.1961e-29	0.426347	0.448	0.258	2.17475e-25	Tumor	DEGS1
1.27365e-29	0.477524	0.79	0.618	2.31575e-25	Tumor	ATP5D
1.31888e-29	0.467161	0.518	0.326	2.39798e-25	Tumor	HDLBP
1.449e-29	0.339407	0.369	0.182	2.63458e-25	Tumor	QARS
1.54658e-29	0.466545	0.708	0.517	2.81198e-25	Tumor	CTNNA1
1.58091e-29	0.290616	0.287	0.117	2.87441e-25	Tumor	JAM3
1.67526e-29	0.317267	0.265	0.103	3.04596e-25	Tumor	RELL1
1.79468e-29	0.44368	0.489	0.296	3.26309e-25	Tumor	TKT
1.89987e-29	0.325667	0.348	0.164	3.45435e-25	Tumor	PTRHD1
1.96863e-29	0.342314	0.356	0.171	3.57937e-25	Tumor	DESI2
2.06877e-29	0.630346	0.835	0.698	3.76144e-25	Tumor	CD34
2.10353e-29	0.251925	0.239	0.085	3.82464e-25	Tumor	MBD2
2.12782e-29	0.257877	0.253	0.094	3.8688e-25	Tumor	MEF2D
2.3836e-29	0.596376	0.63	0.444	4.33387e-25	Tumor	HEG1
2.43721e-29	0.498193	0.615	0.426	4.43133e-25	Tumor	ILF2
2.46403e-29	0.418931	0.438	0.242	4.48011e-25	Tumor	TRIM47
2.54887e-29	0.353305	0.403	0.21	4.63436e-25	Tumor	MRPS36
2.76728e-29	0.428046	0.581	0.381	5.03146e-25	Tumor	NDUFS8
2.76906e-29	0.359037	0.404	0.216	5.0347e-25	Tumor	MRPL27
2.85921e-29	0.725403	0.903	0.811	5.19861e-25	Tumor	LMNA
2.88644e-29	0.483479	0.548	0.356	5.24812e-25	Tumor	DDT
2.88884e-29	0.551373	0.858	0.737	5.2525e-25	Tumor	SLC25A3
2.93162e-29	0.397129	0.501	0.298	5.33026e-25	Tumor	SRP72
2.94239e-29	0.474885	0.669	0.481	5.34985e-25	Tumor	CXorf36
3.0879e-29	0.408854	0.534	0.336	5.61442e-25	Tumor	EIF6
3.34701e-29	0.417176	0.774	0.607	6.08553e-25	Tumor	C11orf58
4.06572e-29	0.288534	0.295	0.125	7.39229e-25	Tumor	RUVBL1
4.24844e-29	0.316169	0.247	0.092	7.72452e-25	Tumor	SLC12A2
5.81542e-29	0.45993	0.66	0.467	1.05736e-24	Tumor	AES
6.44162e-29	0.349482	0.369	0.183	1.17122e-24	Tumor	PAFAH1B2
6.67971e-29	0.444243	0.56	0.373	1.21451e-24	Tumor	LSM3
6.83413e-29	0.342075	0.356	0.174	1.24258e-24	Tumor	C17orf89
6.95825e-29	0.427519	0.562	0.367	1.26515e-24	Tumor	PSMC3
7.68892e-29	0.272046	0.259	0.101	1.398e-24	Tumor	TWSG1
8.60952e-29	0.386374	0.513	0.303	1.56538e-24	Tumor	MAST4
8.6485e-29	0.550537	0.637	0.455	1.57247e-24	Tumor	CRIM1
8.71775e-29	0.374158	0.431	0.24	1.58506e-24	Tumor	IPO11
8.9785e-29	0.451506	0.565	0.376	1.63247e-24	Tumor	TCP1
9.04024e-29	0.65899	0.939	0.891	1.6437e-24	Tumor	HSPB1
1.04659e-28	0.552975	0.687	0.537	1.9029e-24	Tumor	ARF4
1.13403e-28	0.432282	0.499	0.31	2.06189e-24	Tumor	PSMD13
1.19208e-28	0.355627	0.446	0.248	2.16743e-24	Tumor	TRA2A
1.21517e-28	0.451384	0.455	0.265	2.20942e-24	Tumor	COPS8
1.27388e-28	0.250323	0.261	0.101	2.31618e-24	Tumor	PITPNA
1.42018e-28	0.582558	0.737	0.592	2.58217e-24	Tumor	CLIC4
1.48942e-28	0.342823	0.307	0.138	2.70807e-24	Tumor	RAPGEF1
1.5711e-28	0.463941	0.755	0.572	2.85658e-24	Tumor	SNU13
1.66955e-28	0.253759	0.224	0.078	3.03558e-24	Tumor	MAP7D3
1.70312e-28	0.342023	0.335	0.159	3.09662e-24	Tumor	MRPL15
1.84457e-28	0.558316	0.896	0.799	3.3538e-24	Tumor	CHCHD2
1.88257e-28	0.586244	0.893	0.804	3.42289e-24	Tumor	HINT1
2.15734e-28	0.272619	0.281	0.117	3.92248e-24	Tumor	CHP1
2.26138e-28	0.510489	0.257	0.102	4.11164e-24	Tumor	PMAIP1
2.26158e-28	0.324463	0.342	0.162	4.11201e-24	Tumor	GFOD2
2.30108e-28	0.315081	0.306	0.137	4.18383e-24	Tumor	EMC8
2.30479e-28	0.317245	0.426	0.228	4.19057e-24	Tumor	AK1
2.41805e-28	0.301615	0.371	0.185	4.3965e-24	Tumor	DPM1
2.59752e-28	0.416252	0.502	0.313	4.72281e-24	Tumor	PSMC1
2.81512e-28	0.25007	0.223	0.078	5.11845e-24	Tumor	HRAS
2.8369e-28	0.376396	0.573	0.374	5.15804e-24	Tumor	PSMD4
3.06511e-28	0.348941	0.336	0.159	5.57298e-24	Tumor	MAPRE2
3.31436e-28	0.504129	0.742	0.592	6.02616e-24	Tumor	BCAP31
3.32396e-28	0.422356	0.453	0.265	6.04363e-24	Tumor	PSMD2
3.45272e-28	0.334569	0.457	0.261	6.27773e-24	Tumor	YIPF4
4.08996e-28	0.438	0.7	0.527	7.43636e-24	Tumor	SPCS2
4.36346e-28	0.30431	0.323	0.147	7.93363e-24	Tumor	CKAP4
4.77246e-28	0.511249	0.863	0.722	8.67729e-24	Tumor	CLEC14A
5.08506e-28	0.319319	0.37	0.185	9.24566e-24	Tumor	HERC2
5.44212e-28	0.862833	0.965	0.947	9.89486e-24	Tumor	ACTG1
5.87103e-28	0.262895	0.253	0.098	1.06747e-23	Tumor	SMARCD1
5.95356e-28	0.273221	0.292	0.124	1.08248e-23	Tumor	FAM91A1
6.0636e-28	0.402095	0.44	0.256	1.10248e-23	Tumor	CDC123
6.07892e-28	0.397782	0.428	0.239	1.10527e-23	Tumor	AGRN
6.32497e-28	0.374593	0.471	0.276	1.15001e-23	Tumor	CRK
6.38062e-28	0.302743	0.257	0.1	1.16012e-23	Tumor	OLFML2A
7.37483e-28	0.261261	0.247	0.093	1.34089e-23	Tumor	MAML2
7.45059e-28	0.439786	0.616	0.438	1.35467e-23	Tumor	PFDN2
7.71592e-28	0.448267	0.606	0.408	1.40291e-23	Tumor	SSB
7.95548e-28	0.597803	0.977	0.952	1.44646e-23	Tumor	RPL15
8.56722e-28	0.362855	0.445	0.251	1.55769e-23	Tumor	PSMC4
9.35933e-28	0.415396	0.561	0.373	1.70171e-23	Tumor	PRKCH
1.01674e-27	0.308918	0.301	0.127	1.84864e-23	Tumor	FBLIM1
1.0263e-27	0.279778	0.249	0.095	1.86602e-23	Tumor	GNAI1
1.11769e-27	0.38027	0.481	0.284	2.03218e-23	Tumor	FRMD4B
1.11948e-27	0.251056	0.229	0.082	2.03545e-23	Tumor	P3H1
1.16006e-27	0.30552	0.307	0.136	2.10922e-23	Tumor	AFAP1
1.16121e-27	0.31604	0.378	0.192	2.11131e-23	Tumor	RFC1
1.27718e-27	0.298271	0.335	0.159	2.32217e-23	Tumor	PPP2R5C
1.30633e-27	0.43003	0.614	0.429	2.37518e-23	Tumor	PPP4C
1.33973e-27	0.32417	0.287	0.124	2.43589e-23	Tumor	ADIPOR2
1.3868e-27	0.510269	0.642	0.473	2.52148e-23	Tumor	PEA15
1.6874e-27	0.421603	0.61	0.421	3.06804e-23	Tumor	LINC01420
1.70769e-27	0.313572	0.27	0.112	3.10492e-23	Tumor	NAV1
1.77275e-27	0.491411	0.614	0.436	3.22321e-23	Tumor	MORF4L2
1.84636e-27	0.343504	0.327	0.156	3.35706e-23	Tumor	RAPGEF4
1.91745e-27	0.38208	0.421	0.232	3.48631e-23	Tumor	CDV3
1.97254e-27	0.309564	0.277	0.117	3.58648e-23	Tumor	NRIP1
2.0134e-27	0.350406	0.375	0.198	3.66076e-23	Tumor	LSM1
2.19578e-27	0.71124	0.967	0.933	3.99237e-23	Tumor	GAPDH
2.28731e-27	0.387109	0.427	0.238	4.15879e-23	Tumor	RASAL2
2.36148e-27	0.393584	0.569	0.376	4.29364e-23	Tumor	MAP4
2.43151e-27	0.310485	0.299	0.134	4.42097e-23	Tumor	DCHS1
2.53609e-27	0.468368	0.452	0.265	4.61112e-23	Tumor	NQO1
2.59008e-27	0.322848	0.445	0.246	4.70928e-23	Tumor	BRD4
2.60991e-27	0.310706	0.317	0.149	4.74535e-23	Tumor	PDS5A
2.67509e-27	1.06532	0.774	0.59	4.86384e-23	Tumor	MT2A
2.79439e-27	0.257204	0.315	0.142	5.08076e-23	Tumor	KPNA6
2.91113e-27	0.280875	0.305	0.135	5.29301e-23	Tumor	MRPS33
3.06663e-27	0.401026	0.529	0.339	5.57575e-23	Tumor	DYNC1H1
3.17196e-27	0.34513	0.373	0.195	5.76726e-23	Tumor	UBA1
4.01227e-27	0.508281	0.814	0.667	7.29512e-23	Tumor	NCL
4.12865e-27	0.5261	0.842	0.728	7.50671e-23	Tumor	MYH9
4.84033e-27	0.294123	0.294	0.129	8.80069e-23	Tumor	LYAR
5.34331e-27	0.301814	0.152	0.037	9.7152e-23	Tumor	CCL4
5.77817e-27	0.392935	0.624	0.42	1.05059e-22	Tumor	CAMTA1
5.88311e-27	0.521067	0.984	0.961	1.06967e-22	Tumor	RPS27A
6.04278e-27	0.314643	0.399	0.213	1.0987e-22	Tumor	PUM1
6.37826e-27	0.425883	0.585	0.405	1.1597e-22	Tumor	NDUFB6
6.50476e-27	0.355381	0.39	0.208	1.1827e-22	Tumor	AHSA1
7.5107e-27	0.261173	0.312	0.14	1.3656e-22	Tumor	ABI2
8.68336e-27	0.344379	0.34	0.169	1.57881e-22	Tumor	CEBPZ
8.68806e-27	0.276972	0.349	0.17	1.57966e-22	Tumor	ZSWIM7
9.24966e-27	0.309111	0.294	0.131	1.68177e-22	Tumor	SMARCA4
9.34929e-27	0.263107	0.23	0.086	1.69989e-22	Tumor	FAM171B
9.66166e-27	0.268947	0.313	0.144	1.75668e-22	Tumor	DFFA
9.9101e-27	0.331425	0.375	0.195	1.80185e-22	Tumor	MRPL47
9.91141e-27	0.263496	0.247	0.097	1.80209e-22	Tumor	UBE2M
1.03401e-26	0.333607	0.517	0.32	1.88003e-22	Tumor	PHF14
1.03649e-26	0.273436	0.32	0.148	1.88455e-22	Tumor	ZCCHC10
1.05443e-26	0.314341	0.3	0.137	1.91716e-22	Tumor	SH3GL1
1.10942e-26	0.311023	0.301	0.137	2.01714e-22	Tumor	CTDNEP1
1.14526e-26	0.424236	0.517	0.334	2.08231e-22	Tumor	TLN1
1.1693e-26	0.488472	0.485	0.294	2.12602e-22	Tumor	H1FX
1.21285e-26	0.476116	0.504	0.324	2.2052e-22	Tumor	PDLIM7
1.25061e-26	0.30853	0.322	0.155	2.27386e-22	Tumor	ZCCHC17
1.33839e-26	0.332969	0.355	0.181	2.43347e-22	Tumor	REST
1.47175e-26	0.377083	0.498	0.303	2.67593e-22	Tumor	RHOJ
1.66406e-26	0.290784	0.303	0.137	3.0256e-22	Tumor	ADAM17
1.66458e-26	0.37106	0.419	0.236	3.02654e-22	Tumor	COPB1
1.71012e-26	0.292937	0.293	0.13	3.10934e-22	Tumor	RIN2
1.76285e-26	0.317524	0.378	0.198	3.20522e-22	Tumor	UBQLN1
1.92478e-26	0.320673	0.331	0.162	3.49964e-22	Tumor	STIP1
1.97706e-26	0.33491	0.298	0.136	3.59469e-22	Tumor	MAGED1
2.00254e-26	0.345144	0.407	0.229	3.64102e-22	Tumor	HSD17B10
2.02871e-26	0.362418	0.501	0.312	3.68859e-22	Tumor	SSNA1
2.14866e-26	0.370671	0.398	0.214	3.90669e-22	Tumor	PITPNC1
2.15664e-26	0.443367	0.613	0.442	3.92121e-22	Tumor	NDUFAB1
2.3773e-26	0.434564	0.576	0.397	4.3224e-22	Tumor	EIF3A
2.37836e-26	0.695346	0.627	0.446	4.32433e-22	Tumor	SLCO2A1
2.41083e-26	0.349083	0.361	0.185	4.38337e-22	Tumor	MAP7D1
2.47752e-26	0.462105	0.669	0.521	4.50462e-22	Tumor	TIE1
3.06651e-26	0.385508	0.635	0.445	5.57553e-22	Tumor	SRRM1
3.06728e-26	0.368096	0.546	0.353	5.57693e-22	Tumor	CD164
3.10807e-26	0.543384	0.923	0.836	5.6511e-22	Tumor	RPL4
3.35686e-26	0.271661	0.266	0.112	6.10343e-22	Tumor	WBP4
3.5901e-26	0.251137	0.256	0.104	6.52751e-22	Tumor	AKAP17A
3.62611e-26	0.379274	0.501	0.312	6.59299e-22	Tumor	POLR2J
3.63461e-26	0.324832	0.392	0.211	6.60845e-22	Tumor	MRPL9
3.7077e-26	0.310021	0.371	0.192	6.74135e-22	Tumor	CLSTN1
3.7929e-26	0.499127	0.82	0.714	6.89624e-22	Tumor	ARF1
4.15291e-26	0.284544	0.305	0.139	7.55083e-22	Tumor	PIP5K1C
4.3345e-26	0.34392	0.428	0.243	7.88099e-22	Tumor	MTIF3
4.53187e-26	0.298196	0.336	0.165	8.23984e-22	Tumor	ISOC2
5.83802e-26	0.567043	0.754	0.59	1.06147e-21	Tumor	TSC22D1
6.51293e-26	0.334216	0.405	0.225	1.18418e-21	Tumor	IPO7
7.05093e-26	0.540567	0.795	0.629	1.282e-21	Tumor	RAMP3
7.19192e-26	0.409922	0.531	0.35	1.30764e-21	Tumor	MGMT
7.32298e-26	0.398465	0.526	0.342	1.33146e-21	Tumor	HM13
7.32449e-26	0.280647	0.286	0.128	1.33174e-21	Tumor	NDUFAF2
7.37622e-26	0.336167	0.371	0.193	1.34114e-21	Tumor	HEBP2
7.41988e-26	0.31759	0.337	0.169	1.34908e-21	Tumor	COX20
7.49339e-26	0.622739	0.992	0.982	1.36245e-21	Tumor	MT-CO2
7.83955e-26	0.254445	0.257	0.107	1.42539e-21	Tumor	HECA
8.12544e-26	0.327366	0.317	0.15	1.47737e-21	Tumor	ZBTB16
8.27272e-26	0.3948	0.47	0.288	1.50415e-21	Tumor	SEC31A
9.69928e-26	0.27094	0.272	0.118	1.76352e-21	Tumor	ICMT
1.01417e-25	0.389322	0.473	0.292	1.84396e-21	Tumor	MESDC2
1.04224e-25	0.271089	0.3	0.137	1.89499e-21	Tumor	SMURF2
1.23343e-25	0.444328	0.45	0.268	2.24261e-21	Tumor	TGFB1I1
1.3438e-25	0.342274	0.284	0.128	2.44329e-21	Tumor	SKA2
1.39112e-25	0.308788	0.413	0.227	2.52934e-21	Tumor	EMC6
1.40018e-25	0.26857	0.301	0.138	2.5458e-21	Tumor	BRD7
1.63451e-25	0.260914	0.168	0.049	2.97186e-21	Tumor	INHBB
1.82065e-25	0.469121	0.607	0.432	3.31031e-21	Tumor	VCP
1.91516e-25	0.362309	0.489	0.306	3.48215e-21	Tumor	ARF3
2.02785e-25	0.327051	0.436	0.253	3.68703e-21	Tumor	HECTD1
2.12826e-25	0.4097	0.478	0.291	3.86961e-21	Tumor	YPEL2
2.20381e-25	0.257731	0.26	0.11	4.00697e-21	Tumor	LSM12
2.21207e-25	0.263102	0.118	0.023	4.02198e-21	Tumor	ADAMTS5
2.33163e-25	0.478038	0.743	0.607	4.23937e-21	Tumor	VAPA
2.88934e-25	0.362784	0.418	0.241	5.25339e-21	Tumor	COPA
3.12202e-25	0.267813	0.268	0.115	5.67646e-21	Tumor	PGM2
3.25427e-25	0.36401	0.448	0.272	5.91691e-21	Tumor	REEP3
3.45339e-25	0.444764	0.637	0.466	6.27895e-21	Tumor	PRMT1
3.46947e-25	0.333184	0.38	0.21	6.30818e-21	Tumor	IFT20
3.56553e-25	0.487231	0.784	0.663	6.48284e-21	Tumor	TXN
3.58605e-25	0.422574	0.476	0.291	6.52015e-21	Tumor	LGALS9
3.84053e-25	0.302046	0.35	0.178	6.98284e-21	Tumor	PLOD3
4.05907e-25	0.403559	0.545	0.361	7.3802e-21	Tumor	ZEB1
4.24992e-25	0.371653	0.48	0.296	7.7272e-21	Tumor	C20orf24
4.27357e-25	0.273009	0.334	0.162	7.7702e-21	Tumor	SLC30A7
4.333e-25	0.28867	0.336	0.168	7.87827e-21	Tumor	TARDBP
4.37428e-25	0.457908	0.756	0.609	7.95331e-21	Tumor	PRDX5
4.51505e-25	0.338461	0.385	0.212	8.20927e-21	Tumor	LMBR1
4.62106e-25	0.279019	0.284	0.129	8.40201e-21	Tumor	COPG1
4.64471e-25	0.391284	0.498	0.319	8.445e-21	Tumor	TNFAIP1
5.01134e-25	0.334024	0.337	0.169	9.11163e-21	Tumor	RFTN1
5.08634e-25	0.4203	0.895	0.813	9.24798e-21	Tumor	OAZ1
5.55923e-25	0.294279	0.308	0.145	1.01078e-20	Tumor	SMC1A
5.84078e-25	0.332682	0.413	0.233	1.06197e-20	Tumor	MAGI1
5.91966e-25	0.293363	0.286	0.13	1.07631e-20	Tumor	ATP6V1D
6.49087e-25	0.339021	0.372	0.201	1.18017e-20	Tumor	PHACTR4
7.18098e-25	0.406345	0.706	0.551	1.30565e-20	Tumor	NDUFB9
7.84487e-25	0.367661	0.464	0.286	1.42635e-20	Tumor	YIF1A
8.60122e-25	0.297059	0.308	0.149	1.56387e-20	Tumor	PSMD10
9.74799e-25	0.268797	0.258	0.11	1.77238e-20	Tumor	NFKB1
9.76865e-25	0.570796	0.606	0.424	1.77614e-20	Tumor	SGK1
1.0054e-24	0.252887	0.238	0.096	1.82802e-20	Tumor	SH3KBP1
1.01344e-24	0.391839	0.483	0.307	1.84264e-20	Tumor	GNAI3
1.07162e-24	0.254455	0.268	0.116	1.94842e-20	Tumor	JMJD6
1.095e-24	0.338834	0.511	0.324	1.99093e-20	Tumor	EI24
1.11563e-24	0.280229	0.34	0.17	2.02844e-20	Tumor	CAND1
1.17835e-24	0.371192	0.414	0.242	2.14247e-20	Tumor	GLRX3
1.1967e-24	0.34571	0.443	0.261	2.17585e-20	Tumor	USP22
1.21232e-24	0.376842	0.324	0.159	2.20425e-20	Tumor	KPNA2
1.27072e-24	0.382423	0.586	0.41	2.31042e-20	Tumor	IER3IP1
1.28758e-24	0.276896	0.347	0.177	2.34107e-20	Tumor	ARCN1
1.34631e-24	0.30154	0.328	0.164	2.44786e-20	Tumor	KLF13
1.3498e-24	0.407159	0.352	0.187	2.4542e-20	Tumor	CTSS
1.60016e-24	0.355961	0.468	0.287	2.90941e-20	Tumor	WAC
1.72932e-24	0.329742	0.404	0.227	3.14425e-20	Tumor	FAM120A
1.77831e-24	0.410902	0.513	0.334	3.23332e-20	Tumor	IRF2BP2
1.83378e-24	0.357594	0.464	0.286	3.33418e-20	Tumor	UFD1L
1.84789e-24	0.291523	0.337	0.17	3.35983e-20	Tumor	OGT
1.87687e-24	0.418962	0.714	0.579	3.41253e-20	Tumor	SF3B6
2.08238e-24	0.311046	0.377	0.206	3.78618e-20	Tumor	KLC1
2.09189e-24	0.255308	0.306	0.144	3.80347e-20	Tumor	PNKP
2.24825e-24	0.405022	0.707	0.524	4.08777e-20	Tumor	TCEB1
2.33902e-24	0.343242	0.372	0.203	4.25281e-20	Tumor	GNS
2.4858e-24	0.393397	0.348	0.181	4.51969e-20	Tumor	CDA
2.50753e-24	0.312164	0.302	0.146	4.5592e-20	Tumor	CEP170
2.83552e-24	0.307849	0.292	0.135	5.15555e-20	Tumor	CNN2
2.87731e-24	0.309474	0.128	0.03	5.23153e-20	Tumor	CCL4L2
2.91114e-24	0.356326	0.551	0.369	5.29304e-20	Tumor	COPS6
2.95538e-24	0.310987	0.413	0.235	5.37348e-20	Tumor	AAMDC
3.18528e-24	0.408145	0.681	0.506	5.79147e-20	Tumor	SFPQ
3.70621e-24	0.287295	0.319	0.156	6.73864e-20	Tumor	PCDH1
3.9369e-24	0.504177	0.854	0.736	7.15807e-20	Tumor	EPAS1
4.03596e-24	0.355912	0.427	0.251	7.33819e-20	Tumor	FIBP
4.07449e-24	0.332224	0.329	0.168	7.40823e-20	Tumor	CISD2
4.14547e-24	0.280109	0.371	0.199	7.5373e-20	Tumor	MRPL55
4.36397e-24	0.260953	0.278	0.125	7.93456e-20	Tumor	NUTM2B-AS1
4.39227e-24	0.342287	0.455	0.277	7.98602e-20	Tumor	C6orf62
4.48578e-24	0.356141	0.415	0.241	8.15604e-20	Tumor	TWF2
4.74389e-24	0.288897	0.364	0.192	8.62534e-20	Tumor	KDM5A
4.81376e-24	0.344728	0.569	0.38	8.75237e-20	Tumor	BUD31
5.23032e-24	0.260719	0.267	0.118	9.50977e-20	Tumor	FURIN
5.23121e-24	0.317313	0.327	0.164	9.51138e-20	Tumor	CMTM3
5.76061e-24	0.496806	0.818	0.71	1.04739e-19	Tumor	MGST3
5.76464e-24	0.554178	0.947	0.905	1.04813e-19	Tumor	CD59
6.07171e-24	0.265809	0.278	0.127	1.10396e-19	Tumor	UBE2E2
6.12181e-24	0.320714	0.362	0.196	1.11307e-19	Tumor	DDB1
6.26034e-24	0.315945	0.449	0.265	1.13826e-19	Tumor	GLG1
6.35931e-24	0.324996	0.438	0.257	1.15625e-19	Tumor	C19orf24
6.84732e-24	0.336672	0.334	0.17	1.24498e-19	Tumor	PER1
7.03771e-24	0.46077	0.291	0.14	1.2796e-19	Tumor	PCNA
7.16162e-24	0.292237	0.321	0.159	1.30213e-19	Tumor	EFHD2
7.20443e-24	0.471692	0.7	0.543	1.30991e-19	Tumor	PSME2
7.33825e-24	0.271254	0.284	0.131	1.33424e-19	Tumor	RC3H2
7.39817e-24	0.254488	0.182	0.061	1.34513e-19	Tumor	ARL4C
7.42747e-24	0.26545	0.288	0.134	1.35046e-19	Tumor	SUSD6
7.82898e-24	0.33813	0.363	0.195	1.42346e-19	Tumor	TXNL4A
8.29032e-24	0.257911	0.326	0.161	1.50735e-19	Tumor	WDR82
8.52881e-24	0.335897	0.412	0.241	1.55071e-19	Tumor	CYFIP1
9.29121e-24	0.26579	0.295	0.137	1.68933e-19	Tumor	FAM89B
9.89405e-24	0.354127	0.428	0.258	1.79894e-19	Tumor	RAD23B
1.20774e-23	0.418597	0.669	0.51	2.19591e-19	Tumor	PRKAR1A
1.21169e-23	0.284281	0.359	0.191	2.2031e-19	Tumor	FUBP1
1.26944e-23	0.296538	0.323	0.162	2.3081e-19	Tumor	SMAP1
1.33806e-23	0.317079	0.386	0.211	2.43286e-19	Tumor	PHF20L1
1.42529e-23	0.410102	0.588	0.415	2.59145e-19	Tumor	XRCC6
1.62211e-23	0.381818	0.503	0.33	2.94933e-19	Tumor	FKBP9
1.63984e-23	0.283532	0.31	0.154	2.98155e-19	Tumor	DYNC1LI1
1.64286e-23	0.33024	0.435	0.258	2.98705e-19	Tumor	SREK1
1.64562e-23	0.267549	0.321	0.16	2.99206e-19	Tumor	ARHGAP23
1.65081e-23	0.417702	0.622	0.45	3.00151e-19	Tumor	NFIC
1.72321e-23	0.290758	0.368	0.2	3.13315e-19	Tumor	PDCL
1.87447e-23	0.414237	0.601	0.438	3.40815e-19	Tumor	PSMA3
1.87697e-23	0.303995	0.326	0.166	3.41271e-19	Tumor	UBE2H
1.91717e-23	0.291324	0.321	0.163	3.4858e-19	Tumor	RDH11
1.94899e-23	0.337283	0.358	0.191	3.54366e-19	Tumor	LGMN
2.24491e-23	0.358886	0.532	0.348	4.0817e-19	Tumor	ARID4B
2.42672e-23	0.406286	0.602	0.429	4.41227e-19	Tumor	CCT6A
2.43738e-23	0.347442	0.599	0.41	4.43164e-19	Tumor	SYF2
2.54081e-23	0.31607	0.466	0.285	4.6197e-19	Tumor	FXR1
2.66443e-23	0.269773	0.146	0.041	4.84446e-19	Tumor	KCNJ2
2.78918e-23	0.253422	0.258	0.113	5.07129e-19	Tumor	CBX1
2.93952e-23	0.619728	0.646	0.484	5.34463e-19	Tumor	AQP1
3.16043e-23	0.305688	0.306	0.147	5.74629e-19	Tumor	TNFAIP2
3.27994e-23	0.326719	0.372	0.203	5.96359e-19	Tumor	MRPL14
3.46325e-23	0.392735	0.704	0.553	6.29688e-19	Tumor	LAMTOR4
3.71788e-23	0.457701	0.484	0.298	6.75986e-19	Tumor	ADAMTS9
3.72327e-23	0.31683	0.359	0.195	6.76965e-19	Tumor	KIFC3
3.73412e-23	0.282111	0.316	0.158	6.78939e-19	Tumor	EPB41L4A
3.79124e-23	0.322719	0.383	0.214	6.89323e-19	Tumor	NAP1L4
3.96988e-23	0.381148	0.551	0.389	7.21804e-19	Tumor	TMEM147
4.54697e-23	0.339088	0.454	0.28	8.2673e-19	Tumor	PRKCSH
4.84549e-23	0.320129	0.418	0.244	8.81007e-19	Tumor	CHD4
4.95287e-23	0.28553	0.245	0.106	9.0053e-19	Tumor	CCND2
5.15812e-23	0.294658	0.35	0.187	9.37849e-19	Tumor	CORO1C
5.21464e-23	0.387478	0.529	0.358	9.48126e-19	Tumor	LYPLA1
6.40369e-23	0.298831	0.328	0.169	1.16432e-18	Tumor	SEMA6B
6.68367e-23	0.299997	0.408	0.237	1.21522e-18	Tumor	PSENEN
6.77949e-23	0.252771	0.26	0.116	1.23265e-18	Tumor	SMCO4
7.07352e-23	0.379694	0.517	0.341	1.28611e-18	Tumor	PGLS
7.0778e-23	0.27567	0.299	0.145	1.28689e-18	Tumor	ESF1
7.11343e-23	0.387207	0.109	0.022	1.29336e-18	Tumor	PTTG1
7.16603e-23	0.300145	0.355	0.192	1.30293e-18	Tumor	SNRNP27
7.59074e-23	0.306183	0.434	0.26	1.38015e-18	Tumor	ATP6V1E1
7.7216e-23	0.306106	0.387	0.218	1.40394e-18	Tumor	DCAF7
8.08938e-23	0.251331	0.257	0.115	1.47081e-18	Tumor	IMPAD1
8.27271e-23	0.383584	0.566	0.394	1.50415e-18	Tumor	G3BP1
8.32797e-23	0.314849	0.385	0.22	1.51419e-18	Tumor	CWC15
8.65725e-23	0.308529	0.412	0.242	1.57406e-18	Tumor	NRBP1
8.73744e-23	0.25613	0.299	0.143	1.58864e-18	Tumor	LYL1
9.3561e-23	0.357376	0.433	0.263	1.70113e-18	Tumor	DNAJC3
9.74382e-23	0.276988	0.377	0.208	1.77162e-18	Tumor	RBM6
1.02934e-22	0.290991	0.365	0.201	1.87155e-18	Tumor	DAZAP1
1.09876e-22	0.283009	0.286	0.139	1.99776e-18	Tumor	UBE2Z
1.33678e-22	0.361652	0.46	0.293	2.43053e-18	Tumor	HDAC1
1.41684e-22	0.291092	0.359	0.193	2.5761e-18	Tumor	CD109
1.45942e-22	0.330833	0.394	0.23	2.65352e-18	Tumor	DNAJC10
1.58529e-22	0.283442	0.324	0.167	2.88238e-18	Tumor	TIMM10
1.79491e-22	0.370937	0.613	0.438	3.2635e-18	Tumor	TUFM
1.86104e-22	0.53029	0.915	0.855	3.38374e-18	Tumor	CD99
1.89292e-22	0.421056	0.79	0.667	3.4417e-18	Tumor	ERH
2.05029e-22	0.254939	0.292	0.139	3.72783e-18	Tumor	GLRX5
2.47401e-22	0.284439	0.281	0.135	4.49825e-18	Tumor	TARS
2.50248e-22	0.262951	0.268	0.125	4.55e-18	Tumor	CETN2
2.66785e-22	0.40591	0.615	0.451	4.85069e-18	Tumor	EIF1AX
3.18603e-22	0.253105	0.266	0.122	5.79284e-18	Tumor	DNAJC21
3.81818e-22	0.287844	0.373	0.207	6.94221e-18	Tumor	ORMDL2
3.85685e-22	0.282975	0.326	0.171	7.01252e-18	Tumor	PTPRA
4.21451e-22	0.414011	0.302	0.154	7.66283e-18	Tumor	SMC4
4.29336e-22	0.257961	0.219	0.089	7.8062e-18	Tumor	HLX
4.55645e-22	0.438947	0.649	0.493	8.28453e-18	Tumor	ZFAS1
4.63894e-22	0.407131	0.924	0.846	8.43453e-18	Tumor	GUK1
4.90852e-22	0.389987	0.477	0.308	8.92468e-18	Tumor	NME4
5.01794e-22	0.390007	0.653	0.499	9.12362e-18	Tumor	TMED10
5.06583e-22	0.325874	0.468	0.29	9.2107e-18	Tumor	PPP3CA
5.25492e-22	0.484864	0.617	0.473	9.55449e-18	Tumor	ATP5G3
5.27088e-22	0.330325	0.401	0.241	9.58352e-18	Tumor	HACD3
5.76816e-22	0.262691	0.312	0.157	1.04877e-17	Tumor	CDC5L
5.96436e-22	0.35384	0.46	0.295	1.08444e-17	Tumor	RASIP1
6.30775e-22	0.350034	0.487	0.317	1.14687e-17	Tumor	PRPF40A
6.79395e-22	0.343	0.474	0.298	1.23528e-17	Tumor	GTF3A
7.21092e-22	0.458943	0.988	0.962	1.31109e-17	Tumor	RPL18A
7.86798e-22	0.295366	0.399	0.231	1.43056e-17	Tumor	TMEM248
8.0312e-22	0.278577	0.277	0.133	1.46023e-17	Tumor	UBN1
8.13184e-22	0.461651	0.678	0.507	1.47853e-17	Tumor	CLEC2B
8.50189e-22	0.305713	0.306	0.157	1.54581e-17	Tumor	APOL1
8.97213e-22	0.342101	0.454	0.285	1.63131e-17	Tumor	ABI3
9.29884e-22	0.388412	0.74	0.596	1.69071e-17	Tumor	ARL6IP4
1.02644e-21	0.291878	0.408	0.241	1.86627e-17	Tumor	TPGS1
1.07069e-21	0.409285	0.61	0.455	1.94673e-17	Tumor	CNIH1
1.10067e-21	0.348571	0.522	0.34	2.00124e-17	Tumor	TPM1
1.14075e-21	0.48856	0.719	0.601	2.07411e-17	Tumor	PGK1
1.19706e-21	0.395922	0.651	0.496	2.1765e-17	Tumor	NAA10
1.21322e-21	0.253553	0.215	0.087	2.20587e-17	Tumor	PDE4B
1.25191e-21	0.274092	0.315	0.162	2.27623e-17	Tumor	KCTD20
1.39263e-21	0.774024	0.844	0.726	2.53209e-17	Tumor	RHOB
1.43916e-21	0.263571	0.271	0.127	2.61668e-17	Tumor	TMEM263
1.45513e-21	0.327034	0.462	0.291	2.64573e-17	Tumor	EFCAB14
1.50058e-21	0.320279	0.441	0.271	2.72836e-17	Tumor	ZNF22
1.53565e-21	0.296146	0.399	0.236	2.79212e-17	Tumor	MPLKIP
1.63487e-21	0.430175	0.575	0.431	2.97252e-17	Tumor	PPP1CA
1.63708e-21	0.356147	0.546	0.374	2.97653e-17	Tumor	POLR1D
1.77914e-21	0.367278	0.582	0.416	3.23484e-17	Tumor	COMT
1.78989e-21	0.458774	0.972	0.927	3.25439e-17	Tumor	RPS9
1.95937e-21	0.288511	0.397	0.232	3.56253e-17	Tumor	MRPS18C
2.05538e-21	0.338096	0.55	0.38	3.73709e-17	Tumor	TM9SF2
2.17631e-21	0.397397	0.79	0.66	3.95697e-17	Tumor	TMEM50A
2.18741e-21	0.279737	0.438	0.263	3.97716e-17	Tumor	NUDT3
2.22401e-21	0.41234	0.841	0.757	4.04369e-17	Tumor	DAD1
2.32268e-21	0.328855	0.422	0.26	4.22309e-17	Tumor	CLPP
2.47768e-21	0.302965	0.686	0.517	4.50492e-17	Tumor	SRRM2
2.59277e-21	0.357017	0.579	0.412	4.71418e-17	Tumor	LINC00657
2.6017e-21	0.292652	0.139	0.04	4.73041e-17	Tumor	CD52
2.6062e-21	0.333927	0.587	0.421	4.73859e-17	Tumor	GTF2A2
2.63968e-21	0.26119	0.264	0.125	4.79946e-17	Tumor	FNIP1
2.66195e-21	0.283851	0.421	0.25	4.83995e-17	Tumor	HIP1
2.72395e-21	0.441075	0.715	0.587	4.95269e-17	Tumor	C14orf166
2.89349e-21	0.496433	0.653	0.486	5.26094e-17	Tumor	PNP
3.118e-21	0.291584	0.455	0.28	5.66915e-17	Tumor	GOLGA4
3.12261e-21	0.346484	0.417	0.256	5.67754e-17	Tumor	GOLGB1
3.97643e-21	0.348831	0.435	0.281	7.22994e-17	Tumor	NDUFS4
4.4636e-21	0.261908	0.305	0.157	8.11572e-17	Tumor	MED19
4.53546e-21	0.306234	0.439	0.272	8.24637e-17	Tumor	FAM50A
4.65001e-21	0.277203	0.358	0.199	8.45465e-17	Tumor	TM2D2
4.71105e-21	0.359414	0.271	0.132	8.56563e-17	Tumor	FKBP11
5.32176e-21	0.327441	0.421	0.261	9.67602e-17	Tumor	VOPP1
5.55136e-21	0.259947	0.242	0.109	1.00935e-16	Tumor	NR5A2
6.0085e-21	0.427806	0.463	0.295	1.09246e-16	Tumor	PIK3R3
6.18897e-21	0.355615	0.532	0.367	1.12528e-16	Tumor	UFM1
6.69606e-21	0.318252	0.387	0.231	1.21748e-16	Tumor	TBL1XR1
6.98412e-21	0.260141	0.293	0.148	1.26985e-16	Tumor	TRIAP1
7.27099e-21	0.369609	0.609	0.448	1.32201e-16	Tumor	RBM25
7.33645e-21	0.259351	0.221	0.093	1.33391e-16	Tumor	SLC38A1
7.35858e-21	0.271125	0.289	0.144	1.33794e-16	Tumor	IFI27L2
7.98684e-21	0.422945	0.631	0.489	1.45217e-16	Tumor	ECE1
8.35364e-21	0.420464	0.52	0.369	1.51886e-16	Tumor	PARVB
9.22245e-21	0.258245	0.343	0.186	1.67683e-16	Tumor	RAB21
9.53739e-21	0.32952	0.484	0.303	1.73409e-16	Tumor	NOSTRIN
1.00748e-20	0.270212	0.335	0.183	1.8318e-16	Tumor	C16orf72
1.01969e-20	0.286454	0.398	0.235	1.854e-16	Tumor	ZCRB1
1.06845e-20	0.326668	0.529	0.362	1.94266e-16	Tumor	TMEM30A
1.08494e-20	0.330545	0.517	0.349	1.97264e-16	Tumor	GSDMD
1.08986e-20	0.283907	0.407	0.244	1.98159e-16	Tumor	ATP6V0D1
1.13327e-20	0.261489	0.324	0.174	2.06052e-16	Tumor	BOD1L1
1.1518e-20	0.29692	0.378	0.221	2.09421e-16	Tumor	AIDA
1.18906e-20	0.276079	0.317	0.164	2.16195e-16	Tumor	LAYN
1.248e-20	0.280364	0.371	0.213	2.26912e-16	Tumor	TRIP12
1.27356e-20	0.325973	0.488	0.319	2.31559e-16	Tumor	SNRPC
1.34718e-20	0.405762	0.519	0.348	2.44944e-16	Tumor	OCIAD2
1.35024e-20	0.324481	0.378	0.221	2.455e-16	Tumor	LRRC8C
1.38446e-20	0.253193	0.319	0.168	2.51722e-16	Tumor	SRP54
1.44626e-20	0.286973	0.33	0.181	2.6296e-16	Tumor	MAN1A2
1.46812e-20	0.425126	0.54	0.395	2.66933e-16	Tumor	CCT7
1.48927e-20	0.333229	0.404	0.246	2.70779e-16	Tumor	YTHDC1
1.49347e-20	0.387161	0.817	0.704	2.71543e-16	Tumor	C19orf43
1.49993e-20	0.282091	0.391	0.229	2.72717e-16	Tumor	BIRC6
1.65085e-20	0.457125	0.974	0.946	3.00157e-16	Tumor	RPS13
1.66203e-20	0.305838	0.313	0.166	3.02191e-16	Tumor	CBX5
1.70957e-20	0.256572	0.289	0.146	3.10834e-16	Tumor	ITPA
1.79075e-20	0.255972	0.301	0.154	3.25593e-16	Tumor	MAPK11
1.79525e-20	0.294722	0.398	0.237	3.26412e-16	Tumor	SSRP1
1.82219e-20	0.483601	0.98	0.955	3.31311e-16	Tumor	RPS6
1.8825e-20	0.257509	0.314	0.166	3.42276e-16	Tumor	SLC35B1
1.92592e-20	0.353239	0.594	0.429	3.50171e-16	Tumor	SRSF10
1.9813e-20	0.362287	0.662	0.52	3.60241e-16	Tumor	CHMP2A
2.04415e-20	0.267365	0.321	0.171	3.71667e-16	Tumor	PHF20
2.0787e-20	0.252531	0.299	0.154	3.7795e-16	Tumor	ETNK1
2.0884e-20	0.310312	0.425	0.259	3.79712e-16	Tumor	PAFAH1B1
2.16724e-20	0.331035	0.503	0.337	3.94048e-16	Tumor	YY1
2.27365e-20	0.372352	0.649	0.497	4.13395e-16	Tumor	ATRX
2.48286e-20	0.29503	0.474	0.306	4.51434e-16	Tumor	LAMP2
2.74723e-20	0.300238	0.38	0.229	4.99501e-16	Tumor	DPY30
2.7475e-20	0.284997	0.424	0.261	4.9955e-16	Tumor	ELAVL1
2.8177e-20	0.26307	0.337	0.185	5.12314e-16	Tumor	CHCHD5
2.85326e-20	0.250117	0.33	0.178	5.18779e-16	Tumor	SUPT5H
3.05889e-20	0.264227	0.316	0.167	5.56167e-16	Tumor	TUG1
3.20877e-20	0.289019	0.366	0.211	5.83418e-16	Tumor	ABCE1
3.41797e-20	0.324116	0.513	0.341	6.21456e-16	Tumor	DAB2
3.49553e-20	0.347578	0.187	0.071	6.35556e-16	Tumor	GADD45G
3.69731e-20	0.407879	0.664	0.526	6.72244e-16	Tumor	EIF3I
3.80209e-20	0.267133	0.356	0.2	6.91296e-16	Tumor	CDC42SE1
4.20408e-20	0.317441	0.357	0.208	7.64386e-16	Tumor	MTCH2
4.53846e-20	0.337276	0.449	0.285	8.25182e-16	Tumor	TES
4.65308e-20	0.25952	0.293	0.149	8.46023e-16	Tumor	KLHL24
4.96461e-20	0.325309	0.489	0.325	9.02665e-16	Tumor	FAM195B
5.34243e-20	0.323284	0.427	0.267	9.71361e-16	Tumor	SLC25A39
5.39359e-20	0.3731	0.664	0.511	9.80662e-16	Tumor	CAST
5.45519e-20	0.260382	0.351	0.197	9.91862e-16	Tumor	RBM5
5.48597e-20	0.349618	0.53	0.374	9.9746e-16	Tumor	PTBP1
5.48813e-20	0.348776	0.445	0.289	9.97852e-16	Tumor	SUGT1
5.87379e-20	0.297139	0.477	0.307	1.06797e-15	Tumor	NUDT14
6.53281e-20	0.289665	0.384	0.228	1.1878e-15	Tumor	MGEA5
6.66029e-20	0.27876	0.441	0.274	1.21097e-15	Tumor	MRPS34
6.96498e-20	0.317765	0.44	0.273	1.26637e-15	Tumor	PCM1
6.98544e-20	0.348272	0.558	0.398	1.27009e-15	Tumor	TPR
6.99425e-20	0.363386	0.813	0.695	1.27169e-15	Tumor	TSPO
7.00419e-20	0.375193	0.617	0.463	1.2735e-15	Tumor	SSBP1
7.24085e-20	0.321891	0.432	0.272	1.31653e-15	Tumor	VPS35
7.32103e-20	0.341293	0.672	0.519	1.33111e-15	Tumor	PNISR
7.46858e-20	0.310995	0.439	0.281	1.35794e-15	Tumor	MAPRE1
7.8561e-20	0.27423	0.385	0.226	1.4284e-15	Tumor	CNOT6L
8.26694e-20	0.30506	0.397	0.24	1.5031e-15	Tumor	ATL3
8.91569e-20	0.337106	0.574	0.417	1.62105e-15	Tumor	HDAC7
1.00083e-19	0.256568	0.364	0.206	1.81971e-15	Tumor	FBN1
1.01059e-19	0.328918	0.532	0.369	1.83745e-15	Tumor	UQCRFS1
1.05483e-19	0.340285	0.582	0.418	1.91789e-15	Tumor	CUTA
1.06861e-19	0.37488	0.678	0.536	1.94294e-15	Tumor	BANF1
1.07499e-19	0.320884	0.221	0.098	1.95454e-15	Tumor	RP11-536O18.1
1.08807e-19	0.342485	0.286	0.149	1.97832e-15	Tumor	SLC27A3
1.14273e-19	0.276538	0.361	0.206	2.07772e-15	Tumor	CCSER2
1.17431e-19	0.292377	0.482	0.313	2.13514e-15	Tumor	MLLT4
1.18785e-19	0.300324	0.442	0.283	2.15976e-15	Tumor	TEX264
1.21308e-19	0.488635	0.624	0.488	2.20563e-15	Tumor	RANBP1
1.25246e-19	0.267087	0.387	0.227	2.27722e-15	Tumor	RBPJ
1.32592e-19	0.779323	0.991	0.994	2.41079e-15	Tumor	ACTB
1.3452e-19	0.382504	0.55	0.392	2.44585e-15	Tumor	TALDO1
1.34648e-19	0.419708	0.358	0.21	2.44817e-15	Tumor	MATN2
1.53421e-19	0.310738	0.529	0.362	2.7895e-15	Tumor	NCOR1
1.56669e-19	0.421028	0.89	0.848	2.84855e-15	Tumor	COX4I1
1.58942e-19	0.31811	0.515	0.362	2.88989e-15	Tumor	POLR2G
1.61085e-19	0.268106	0.41	0.251	2.92886e-15	Tumor	ACTR1A
1.61193e-19	0.31959	0.363	0.209	2.93081e-15	Tumor	H2AFJ
1.62337e-19	0.301475	0.368	0.214	2.9516e-15	Tumor	KPNA4
1.66214e-19	0.297056	0.335	0.186	3.0221e-15	Tumor	PDLIM2
1.68517e-19	0.333927	0.575	0.417	3.06397e-15	Tumor	UXT
1.78799e-19	0.250884	0.296	0.155	3.25093e-15	Tumor	MPDU1
1.94836e-19	0.285697	0.334	0.186	3.54252e-15	Tumor	PTP4A1
2.05189e-19	0.373861	0.679	0.538	3.73075e-15	Tumor	CSNK2B
2.15153e-19	0.269168	0.369	0.214	3.91191e-15	Tumor	TPRKB
2.15316e-19	0.257694	0.358	0.206	3.91487e-15	Tumor	PRKAA1
2.15329e-19	0.312248	0.579	0.408	3.91512e-15	Tumor	SCAF11
2.18014e-19	0.334387	0.408	0.254	3.96393e-15	Tumor	GALNT18
2.18867e-19	0.366253	0.576	0.416	3.97944e-15	Tumor	ERG
2.33016e-19	0.309932	0.358	0.207	4.23671e-15	Tumor	MYOF
2.40165e-19	0.389233	0.666	0.536	4.36668e-15	Tumor	KRT10
2.41361e-19	0.47496	0.604	0.453	4.38843e-15	Tumor	RSRP1
2.50434e-19	0.293058	0.439	0.283	4.55339e-15	Tumor	IK
2.76168e-19	0.282234	0.351	0.201	5.02129e-15	Tumor	TAOK1
2.87796e-19	0.359319	0.471	0.317	5.2327e-15	Tumor	AKR1A1
3.06018e-19	0.256157	0.312	0.167	5.56403e-15	Tumor	ZNF593
3.26311e-19	0.856311	0.644	0.481	5.93298e-15	Tumor	CYR61
3.29567e-19	0.509541	0.594	0.442	5.99218e-15	Tumor	HSPD1
3.34716e-19	0.251816	0.31	0.166	6.08581e-15	Tumor	RAPGEF2
3.46269e-19	0.314627	0.372	0.222	6.29587e-15	Tumor	TRIM56
3.61617e-19	0.37176	0.41	0.264	6.57493e-15	Tumor	OAZ2
3.78255e-19	0.402799	0.723	0.588	6.87742e-15	Tumor	SRSF2
3.98073e-19	0.383614	0.478	0.321	7.23777e-15	Tumor	SPAG9
4.49807e-19	0.375434	0.464	0.308	8.1784e-15	Tumor	ATP6AP1
4.9444e-19	0.327122	0.506	0.339	8.98991e-15	Tumor	SNRK
5.39531e-19	0.302349	0.767	0.633	9.80975e-15	Tumor	ARGLU1
5.963e-19	0.263681	0.369	0.217	1.08419e-14	Tumor	MRPL13
6.19036e-19	0.257019	0.293	0.154	1.12553e-14	Tumor	SFXN3
6.20887e-19	0.344544	0.516	0.363	1.1289e-14	Tumor	MAP1LC3A
6.31343e-19	0.421558	0.664	0.507	1.14791e-14	Tumor	PLS3
6.40751e-19	0.526374	0.925	0.867	1.16501e-14	Tumor	APP
6.50032e-19	0.402929	0.606	0.459	1.18189e-14	Tumor	CYCS
6.50301e-19	0.274795	0.376	0.223	1.18238e-14	Tumor	FBXW5
6.59046e-19	0.284681	0.387	0.232	1.19828e-14	Tumor	PPP4R2
6.611e-19	0.330257	0.418	0.264	1.20201e-14	Tumor	PLEKHG1
6.68174e-19	0.431208	0.964	0.931	1.21487e-14	Tumor	RPL6
7.18856e-19	0.421385	0.635	0.48	1.30702e-14	Tumor	PALMD
7.42367e-19	0.344392	0.616	0.47	1.34977e-14	Tumor	PAPOLA
8.17159e-19	0.284668	0.419	0.262	1.48576e-14	Tumor	G3BP2
8.41422e-19	0.302353	0.3	0.165	1.52987e-14	Tumor	CMC2
8.75044e-19	0.257093	0.33	0.186	1.591e-14	Tumor	RIOK3
8.88834e-19	0.29781	0.42	0.269	1.61608e-14	Tumor	SCARF1
8.97528e-19	0.319742	0.509	0.347	1.63188e-14	Tumor	CYC1
9.59662e-19	0.310336	0.435	0.283	1.74486e-14	Tumor	RAB18
9.77687e-19	0.663288	0.373	0.223	1.77763e-14	Tumor	TNFAIP3
9.84573e-19	0.297038	0.477	0.316	1.79015e-14	Tumor	ARF6
9.91398e-19	0.48857	0.755	0.622	1.80256e-14	Tumor	SLC25A5
1.01433e-18	0.281354	0.386	0.233	1.84426e-14	Tumor	DHX15
1.03905e-18	0.386399	0.405	0.26	1.88921e-14	Tumor	ITGA1
1.04994e-18	0.308351	0.445	0.291	1.909e-14	Tumor	DGUOK
1.06273e-18	0.405846	0.602	0.467	1.93226e-14	Tumor	TMOD3
1.14266e-18	0.399448	0.443	0.301	2.07759e-14	Tumor	CACYBP
1.26242e-18	0.377258	0.146	0.05	2.29534e-14	Tumor	ANGPTL4
1.45075e-18	0.349668	0.515	0.36	2.63775e-14	Tumor	PDAP1
1.45198e-18	0.279626	0.347	0.199	2.63999e-14	Tumor	TMEM259
1.48855e-18	0.279237	0.443	0.285	2.70649e-14	Tumor	MRPS15
1.5484e-18	0.368989	0.604	0.464	2.8153e-14	Tumor	CLTB
1.6184e-18	0.252357	0.389	0.233	2.94257e-14	Tumor	TMEM208
1.7078e-18	0.357696	0.439	0.293	3.10512e-14	Tumor	SHANK3
1.72686e-18	0.261447	0.42	0.26	3.13978e-14	Tumor	UPF3A
1.89661e-18	0.291334	0.503	0.343	3.44841e-14	Tumor	NKTR
1.99163e-18	0.270372	0.352	0.207	3.62117e-14	Tumor	PRRC2A
2.10651e-18	0.316038	0.356	0.212	3.83005e-14	Tumor	ABCG1
2.13171e-18	0.314775	0.442	0.292	3.87588e-14	Tumor	SPPL2A
2.17444e-18	0.380429	0.431	0.29	3.95356e-14	Tumor	C6orf48
2.19086e-18	0.268775	0.422	0.266	3.98341e-14	Tumor	MCFD2
2.22507e-18	0.37809	0.804	0.678	4.04562e-14	Tumor	FUS
2.23091e-18	0.368961	0.527	0.378	4.05624e-14	Tumor	DYNC1LI2
2.3187e-18	0.365777	0.419	0.274	4.21586e-14	Tumor	ATG3
2.37581e-18	0.265766	0.34	0.194	4.31971e-14	Tumor	EIF2AK4
2.43488e-18	0.274068	0.399	0.247	4.42709e-14	Tumor	EIF2S1
2.60471e-18	0.302965	0.431	0.281	4.73589e-14	Tumor	PSMC6
2.79542e-18	0.259353	0.338	0.193	5.08264e-14	Tumor	ERBB2IP
2.97196e-18	0.40222	0.729	0.62	5.40362e-14	Tumor	CAPZB
3.07281e-18	0.262241	0.334	0.19	5.58698e-14	Tumor	SNRPA1
3.09487e-18	0.281644	0.355	0.211	5.6271e-14	Tumor	PSMD3
3.17233e-18	0.271824	0.371	0.223	5.76793e-14	Tumor	PRPF31
3.23674e-18	0.308018	0.442	0.291	5.88504e-14	Tumor	MOB1A
3.43883e-18	0.331694	0.452	0.301	6.25247e-14	Tumor	MYCBP2
3.60999e-18	0.347185	0.471	0.319	6.56369e-14	Tumor	TTC3
3.70972e-18	0.350805	0.617	0.474	6.74502e-14	Tumor	NHP2
3.95189e-18	0.424166	0.553	0.401	7.18534e-14	Tumor	EFNA1
4.1283e-18	0.375819	0.334	0.192	7.50607e-14	Tumor	AP000769.1
4.19245e-18	0.331478	0.429	0.282	7.62272e-14	Tumor	DNAJC1
4.33932e-18	0.281446	0.389	0.239	7.88975e-14	Tumor	GCC2
4.43977e-18	0.314324	0.52	0.362	8.07239e-14	Tumor	ADAR
4.45737e-18	0.354776	0.593	0.446	8.10439e-14	Tumor	C19orf60
4.48697e-18	0.270631	0.393	0.238	8.15821e-14	Tumor	SNW1
4.51689e-18	0.267196	0.351	0.205	8.21261e-14	Tumor	TSPAN18
4.65613e-18	0.289438	0.354	0.211	8.46578e-14	Tumor	CUX1
4.68731e-18	0.369902	0.461	0.307	8.52247e-14	Tumor	ATP2B1
4.73109e-18	0.284094	0.355	0.21	8.60207e-14	Tumor	MRPS16
5.41383e-18	0.286526	0.394	0.244	9.84342e-14	Tumor	HPRT1
5.45746e-18	0.285409	0.401	0.256	9.92276e-14	Tumor	C14orf119
5.99142e-18	0.299449	0.382	0.232	1.08936e-13	Tumor	PTPN14
6.30044e-18	0.250161	0.344	0.201	1.14555e-13	Tumor	PRKD2
6.32927e-18	0.279282	0.38	0.233	1.15079e-13	Tumor	PARP1
6.39494e-18	0.381451	0.659	0.527	1.16273e-13	Tumor	ARHGDIA
6.53631e-18	0.294959	0.383	0.236	1.18843e-13	Tumor	NANS
6.78809e-18	0.271864	0.417	0.265	1.23421e-13	Tumor	NEMF
6.80434e-18	0.261159	0.404	0.253	1.23717e-13	Tumor	ASNA1
7.09826e-18	0.357808	0.592	0.447	1.29061e-13	Tumor	RBMX
7.13108e-18	0.26936	0.358	0.213	1.29657e-13	Tumor	MRPL42
8.04942e-18	0.27146	0.421	0.268	1.46355e-13	Tumor	STK25
8.27281e-18	0.274078	0.287	0.156	1.50416e-13	Tumor	PEAK1
8.37147e-18	0.256801	0.321	0.181	1.5221e-13	Tumor	PYCARD
9.55367e-18	0.285859	0.436	0.287	1.73705e-13	Tumor	NDUFS3
1.04416e-17	0.368583	0.887	0.809	1.89849e-13	Tumor	ATP5G2
1.14188e-17	0.394757	0.987	0.958	2.07617e-13	Tumor	RPS8
1.15055e-17	0.345994	0.457	0.309	2.09193e-13	Tumor	CDC42EP1
1.23017e-17	0.351898	0.345	0.206	2.23669e-13	Tumor	THSD7A
1.24889e-17	0.26055	0.389	0.237	2.27074e-13	Tumor	LARP7
1.2952e-17	0.46631	0.762	0.637	2.35494e-13	Tumor	NUCKS1
1.32237e-17	0.307072	0.539	0.392	2.40433e-13	Tumor	SDHC
1.45791e-17	0.299411	0.434	0.283	2.65078e-13	Tumor	TIMMDC1
1.59254e-17	0.38756	0.781	0.669	2.89556e-13	Tumor	CLTA
1.80288e-17	0.260053	0.324	0.186	3.27799e-13	Tumor	PSMA3-AS1
1.89225e-17	0.309811	0.445	0.302	3.4405e-13	Tumor	NDUFS2
2.09871e-17	0.356755	0.498	0.338	3.81587e-13	Tumor	NUAK1
2.15898e-17	0.261627	0.211	0.096	3.92546e-13	Tumor	MCM7
2.25984e-17	0.296016	0.471	0.32	4.10884e-13	Tumor	ACP1
2.32995e-17	0.305142	0.51	0.355	4.23631e-13	Tumor	VGLL4
2.3711e-17	0.337476	0.45	0.309	4.31114e-13	Tumor	RHOG
2.62612e-17	0.295008	0.592	0.437	4.77481e-13	Tumor	POLR2K
2.97656e-17	0.365515	0.739	0.615	5.41198e-13	Tumor	RBM8A
3.04329e-17	0.322589	0.804	0.682	5.53332e-13	Tumor	WDR83OS
3.19915e-17	0.366881	0.377	0.239	5.81669e-13	Tumor	BCL6B
3.21522e-17	0.351222	0.466	0.322	5.84592e-13	Tumor	SEC13
3.24176e-17	0.283453	0.421	0.276	5.89417e-13	Tumor	THOC7
3.54276e-17	0.304347	0.466	0.321	6.44145e-13	Tumor	RAB14
3.57101e-17	0.344146	0.523	0.388	6.49281e-13	Tumor	SNAP23
3.66576e-17	0.315202	0.475	0.327	6.66508e-13	Tumor	FAAP20
3.8303e-17	0.272901	0.418	0.269	6.96425e-13	Tumor	ETFA
4.01549e-17	0.338315	0.401	0.256	7.30097e-13	Tumor	PELI1
4.10967e-17	0.319753	0.393	0.251	7.47221e-13	Tumor	KLF7
4.19567e-17	0.270559	0.364	0.218	7.62857e-13	Tumor	BDP1
4.34908e-17	0.327155	0.664	0.54	7.90749e-13	Tumor	SCP2
4.49371e-17	0.278468	0.408	0.257	8.17046e-13	Tumor	LAMA5
4.75535e-17	0.250836	0.285	0.155	8.64618e-13	Tumor	SAE1
4.87859e-17	0.318704	0.515	0.361	8.87025e-13	Tumor	LIMA1
4.91464e-17	0.266814	0.292	0.16	8.93579e-13	Tumor	UBTD1
5.99888e-17	0.287741	0.361	0.219	1.09072e-12	Tumor	BZW2
6.95576e-17	0.43303	0.901	0.849	1.2647e-12	Tumor	PRDX1
7.06424e-17	0.265731	0.21	0.096	1.28442e-12	Tumor	KCNQ1OT1
7.07633e-17	0.273382	0.544	0.386	1.28662e-12	Tumor	TGOLN2
7.50475e-17	0.274642	0.35	0.211	1.36451e-12	Tumor	NARS
7.83534e-17	0.30141	0.565	0.417	1.42462e-12	Tumor	SSU72
8.17155e-17	0.281423	0.48	0.336	1.48575e-12	Tumor	ILF3
8.19747e-17	0.334624	0.557	0.413	1.49046e-12	Tumor	UBE2N
9.70218e-17	0.256947	0.399	0.256	1.76405e-12	Tumor	HOOK3
9.70329e-17	0.262575	0.385	0.241	1.76425e-12	Tumor	MESDC1
1.34562e-16	0.401765	0.337	0.206	2.44661e-12	Tumor	CNKSR3
1.44473e-16	0.307528	0.637	0.502	2.62681e-12	Tumor	JTB
1.59633e-16	0.254043	0.443	0.292	2.90244e-12	Tumor	CCDC12
1.61916e-16	0.285248	0.375	0.236	2.94396e-12	Tumor	LASP1
1.92404e-16	0.33445	0.497	0.356	3.49829e-12	Tumor	PHB
1.96415e-16	0.260601	0.404	0.26	3.57121e-12	Tumor	NUDT21
2.03199e-16	0.357174	0.764	0.659	3.69457e-12	Tumor	ATP6V1G1
2.06328e-16	0.330322	0.63	0.499	3.75146e-12	Tumor	RAP1A
2.1831e-16	0.250256	0.32	0.185	3.96932e-12	Tumor	LRCH1
2.20498e-16	0.324366	0.662	0.543	4.00909e-12	Tumor	BZW1
2.30998e-16	0.543498	0.95	0.838	4.2e-12	Tumor	SPARCL1
2.43257e-16	0.36305	0.6	0.475	4.4229e-12	Tumor	ATP5F1
2.46042e-16	0.255132	0.344	0.208	4.47354e-12	Tumor	WDR45B
2.4972e-16	0.295841	0.49	0.343	4.5404e-12	Tumor	SARS
2.51701e-16	0.255389	0.314	0.182	4.57642e-12	Tumor	PAPSS1
2.57999e-16	0.287951	0.349	0.212	4.69094e-12	Tumor	CDC42EP5
2.67693e-16	0.323046	0.425	0.29	4.8672e-12	Tumor	BUB3
2.76113e-16	0.3471	0.912	0.85	5.02028e-12	Tumor	YBX1
2.76835e-16	0.267803	0.421	0.275	5.03342e-12	Tumor	NARF
3.73752e-16	0.260719	0.235	0.119	6.79555e-12	Tumor	EIF2B2
4.04934e-16	0.278751	0.431	0.287	7.36252e-12	Tumor	EPHB4
4.08811e-16	0.342269	0.594	0.456	7.433e-12	Tumor	RCN1
4.11197e-16	0.317039	0.481	0.341	7.47638e-12	Tumor	SASH1
4.31783e-16	0.454448	0.79	0.706	7.85068e-12	Tumor	YWHAZ
5.02562e-16	0.345379	0.779	0.656	9.13759e-12	Tumor	SRSF3
5.26741e-16	0.380581	0.697	0.594	9.5772e-12	Tumor	PRDX6
5.6596e-16	0.31052	0.48	0.337	1.02903e-11	Tumor	PIK3C2A
5.89213e-16	0.449984	0.91	0.861	1.07131e-11	Tumor	HNRNPA1
5.91123e-16	0.293164	0.435	0.296	1.07478e-11	Tumor	COPZ1
6.34434e-16	0.26177	0.385	0.243	1.15353e-11	Tumor	PSMD12
6.41471e-16	0.308964	0.566	0.418	1.16632e-11	Tumor	LMAN1
6.45786e-16	0.335258	0.553	0.413	1.17417e-11	Tumor	DDAH2
6.58412e-16	0.269763	0.404	0.267	1.19712e-11	Tumor	ATF6B
6.67508e-16	0.273285	0.306	0.177	1.21366e-11	Tumor	TNFRSF10B
7.77923e-16	0.309794	0.652	0.518	1.41442e-11	Tumor	SRI
7.99431e-16	0.268894	0.421	0.279	1.45353e-11	Tumor	STOML2
8.09044e-16	0.38273	0.358	0.223	1.471e-11	Tumor	ARRDC3
8.24205e-16	0.251379	0.425	0.276	1.49857e-11	Tumor	NUMB
9.00489e-16	0.263047	0.39	0.25	1.63727e-11	Tumor	LIX1L
9.47751e-16	0.252583	0.385	0.245	1.7232e-11	Tumor	ALG5
9.63584e-16	0.430728	0.631	0.498	1.75199e-11	Tumor	ZFAND5
1.01596e-15	0.309185	0.356	0.222	1.84721e-11	Tumor	LRRC59
1.09195e-15	0.250812	0.312	0.183	1.98538e-11	Tumor	TEAD4
1.2127e-15	0.353644	0.606	0.475	2.20493e-11	Tumor	NDUFV2
1.21339e-15	0.313333	0.523	0.382	2.20619e-11	Tumor	TCEA1
1.28034e-15	0.268981	0.399	0.262	2.32791e-11	Tumor	ZRANB2
1.3794e-15	0.27213	0.39	0.254	2.50802e-11	Tumor	PPP2R2A
1.48856e-15	0.431342	0.336	0.203	2.70649e-11	Tumor	THY1
1.61344e-15	0.267198	0.35	0.216	2.93356e-11	Tumor	TNIP2
1.69814e-15	0.2857	0.461	0.328	3.08756e-11	Tumor	MRPL54
1.90364e-15	0.284431	0.189	0.088	3.4612e-11	Tumor	PDGFA
1.94774e-15	0.343348	0.567	0.426	3.54138e-11	Tumor	NASP
2.02462e-15	0.292644	0.452	0.312	3.68116e-11	Tumor	MBNL2
2.4526e-15	0.334461	0.573	0.446	4.45931e-11	Tumor	LMAN2
2.49745e-15	0.260695	0.459	0.315	4.54086e-11	Tumor	PDCD10
2.59516e-15	0.39468	0.98	0.954	4.71852e-11	Tumor	RPS3
2.85502e-15	0.359791	0.544	0.422	5.191e-11	Tumor	PSMC5
2.87894e-15	0.29189	0.706	0.57	5.23449e-11	Tumor	C9orf16
2.98864e-15	0.349829	0.631	0.503	5.43394e-11	Tumor	PRDX2
3.15352e-15	0.455791	0.604	0.473	5.73372e-11	Tumor	PMP22
3.15575e-15	0.277094	0.462	0.323	5.73778e-11	Tumor	PSMD11
3.21335e-15	0.382382	0.585	0.451	5.84251e-11	Tumor	UBE2J1
3.28257e-15	0.294003	0.414	0.278	5.96836e-11	Tumor	HDAC2
3.63483e-15	0.296991	0.285	0.162	6.60884e-11	Tumor	ACE
5.07194e-15	0.328938	0.546	0.401	9.2218e-11	Tumor	FOSL2
5.15341e-15	0.318657	0.58	0.459	9.36992e-11	Tumor	SF3B1
5.39517e-15	0.352998	0.869	0.79	9.8095e-11	Tumor	ARPC1B
5.74346e-15	0.272208	0.436	0.296	1.04428e-10	Tumor	YTHDF2
6.4767e-15	0.28399	0.257	0.142	1.17759e-10	Tumor	RPA3
6.63471e-15	0.324172	0.581	0.44	1.20632e-10	Tumor	ARL4A
6.6767e-15	0.325536	0.568	0.439	1.21396e-10	Tumor	UBE2I
6.84621e-15	0.275011	0.434	0.299	1.24478e-10	Tumor	SPTSSA
7.84843e-15	0.262865	0.408	0.266	1.427e-10	Tumor	CYTH1
7.92286e-15	0.338024	0.634	0.513	1.44053e-10	Tumor	SDF4
9.18924e-15	0.254416	0.383	0.25	1.67079e-10	Tumor	MRPL22
9.30984e-15	0.407743	0.533	0.376	1.69271e-10	Tumor	FN1
9.38778e-15	0.261056	0.47	0.333	1.70689e-10	Tumor	EMC7
9.48756e-15	0.351274	0.592	0.478	1.72503e-10	Tumor	FAM96B
9.85699e-15	0.428464	0.876	0.813	1.7922e-10	Tumor	NPM1
1.20697e-14	0.292748	0.462	0.333	2.19452e-10	Tumor	EIF4E
1.35703e-14	0.443105	0.944	0.904	2.46736e-10	Tumor	RPL10A
1.45919e-14	0.462141	0.588	0.459	2.6531e-10	Tumor	PLPP3
1.47942e-14	0.285244	0.442	0.311	2.68988e-10	Tumor	APEX1
1.72343e-14	0.480701	0.783	0.69	3.13353e-10	Tumor	SLC9A3R2
1.93515e-14	0.269506	0.532	0.39	3.5185e-10	Tumor	THRAP3
2.02324e-14	0.310225	0.574	0.435	3.67866e-10	Tumor	NFE2L2
2.06086e-14	0.270752	0.553	0.407	3.74705e-10	Tumor	FEZ2
2.14754e-14	0.300984	0.59	0.449	3.90466e-10	Tumor	PLEC
3.76856e-14	0.26439	0.48	0.341	6.852e-10	Tumor	STAU1
4.10472e-14	0.323651	0.637	0.536	7.46319e-10	Tumor	ATP6V1F
4.35855e-14	0.286235	0.501	0.365	7.92472e-10	Tumor	RER1
4.39761e-14	0.262598	0.419	0.289	7.99573e-10	Tumor	MOB2
4.48687e-14	0.316417	0.747	0.647	8.15803e-10	Tumor	GPX4
4.8513e-14	0.273494	0.622	0.487	8.82064e-10	Tumor	PAIP2
5.01418e-14	0.28329	0.625	0.503	9.11678e-10	Tumor	LAMTOR1
5.28549e-14	0.41979	0.842	0.763	9.61008e-10	Tumor	LDHA
5.53733e-14	0.268952	0.442	0.314	1.0068e-09	Tumor	HADHB
6.85438e-14	0.33358	0.707	0.589	1.24626e-09	Tumor	SERP1
7.00689e-14	0.333245	0.663	0.558	1.27399e-09	Tumor	TRAM1
7.33416e-14	0.27669	0.849	0.728	1.3335e-09	Tumor	BTG1
8.2136e-14	0.254086	0.306	0.189	1.4934e-09	Tumor	CRELD2
8.68851e-14	0.281714	0.522	0.392	1.57974e-09	Tumor	RPS19BP1
9.01646e-14	0.252547	0.445	0.313	1.63937e-09	Tumor	COX16
9.33765e-14	0.270749	0.469	0.334	1.69777e-09	Tumor	PIN1
9.64206e-14	0.40134	0.202	0.104	1.75312e-09	Tumor	EPSTI1
[truncated: 171 more rows]
