# Supplementary material for: Parallel single-cell and bulk transcriptome analyses reveal key features of the gastric tumor microenvironment
Source: Genome Biol. 2022 Dec 22;23:265. doi: 10.1186/s13059-022-02828-2 (PMC9773611; doi:10.1186/s13059-022-02828-2)
Supplement: Supplementary file 5 — Additional file 5: Table S4. Differential expression of malignant and non-malignant bulk RNA-seq samples. [file 13059_2022_2828_MOESM5_ESM.xlsx]

## Sheet: Sheet1
Table S4: Differential expression of malignant and non-malignant bulk RNA-seq samples
gene	gene_clusters
NELFE	D1
ABHD14A	D1
TP53I13	D1
FKBPL	D1
ENDOV	D1
COX17	D1
TEX264	D1
NT5M	D1
NDUFA7	D1
ZDHHC4	D1
GATB	D1
PBXIP1	D1
UBB	D1
PES1	D1
LRRC29	D1
RPS15	D1
ASB1	D1
METTL16	D1
IFT20	D1
PIN1	D1
PARL	D1
COMMD1	D1
FBXW9	D1
DNAJC17	D1
PPCDC	D1
ROGDI	D1
LHPP	D1
RRP8	D1
AKR1A1	D1
DPM2	D1
HADH	D1
NDUFA6	D1
MTX1	D1
CHID1	D1
CYP2R1	D1
WDR83	D1
YIF1A	D1
LUC7L3	D1
PTOV1	D1
SUCLG2	D1
C2orf74	D1
UBXN1	D1
XPA	D1
DCTN1	D1
LENG1	D1
ABTB1	D1
MRPL1	D1
ABHD14B	D1
SARS2	D1
THAP4	D1
ACOX3	D1
TCF25	D1
MDH1	D1
SCRN2	D1
ALCAM	D1
BRMS1	D1
TSR3	D1
COMMD9	D1
CHMP1A	D1
RPL34	D1
SPSB3	D1
MT-ND6	D1
RAB24	D1
PPP1R32	D1
APOPT1	D1
MPDU1	D1
HSCB	D1
SIRT4	D1
GPX4	D1
MTG1	D1
MROH8	D1
C19orf25	D1
PAOX	D1
H1FX	D1
THOC5	D1
PRDX2	D1
ATG4D	D1
ASCC2	D1
TBC1D17	D1
ZNF414	D1
TMEM222	D1
USP53	D1
POLL	D1
CLN3	D1
NDUFB8	D1
XAB2	D1
RPL17	D1
ACO2	D1
MPG	D1
CAPNS1	D1
RPL3	D1
APOBEC3F	D1
TSTD1	D1
THAP3	D1
SDHAF1	D1
STX12	D1
CHCHD6	D1
ALDOC	D1
RNASET2	D1
SLC9A3R1	D1
ZNHIT2	D1
ECHS1	D1
DDX49	D1
P4HTM	D1
TBCD	D1
EZR	D1
DHRS7	D1
CIRBP	D1
POLN	D1
SLC35G1	D1
SNRNP25	D1
C12orf10	D1
PEX16	D1
PMF1-BGLAP	D1
WDR83OS	D1
P4HB	D1
PNKP	D1
WBP1	D1
SSNA1	D1
CUTA	D1
CDK5RAP3	D1
EXOC3	D1
ZMAT5	D1
PPP1CA	D1
NDUFS5	D1
ARMC5	D1
RPS6	D1
COX7C	D1
USE1	D1
NR1H3	D1
SLC25A26	D1
MRPS24	D1
TXNL4A	D1
RPL35	D1
PQBP1	D1
SDHA	D1
RPS10	D1
AARSD1	D1
RPL36AL	D1
RNPEPL1	D1
SGK1	D1
MRPL51	D1
ZNF581	D1
MRPS11	D1
NFKBIL1	D1
ILVBL	D1
GTPBP6	D1
ALKBH3	D1
CHMP2A	D1
SAMM50	D1
RAB27A	D1
DBT	D1
FUZ	D1
FAH	D1
CCDC61	D1
CCDC12	D1
NDUFB2	D1
NDUFB9	D1
FAM229A	D1
NUCB2	D1
NCOR1	D1
U2AF1L4	D1
MCAT	D1
ATP6V0D1	D1
TREX1	D1
NUDT2	D1
GPAA1	D1
SLC44A2	D1
IFRD2	D1
SGF29	D1
TMEM99	D1
ATG101	D1
PFKL	D1
CYHR1	D1
ATP2A3	D1
TMED1	D1
PNKD	D1
ALKBH6	D1
AAK1	D1
IFT27	D1
COPE	D1
POMGNT1	D1
TMEM134	D1
ACSF3	D1
MBD3	D1
MED25	D1
ZFAND2A	D1
EIF2B4	D1
C12orf45	D1
HPCAL1	D1
PIH1D1	D1
OGFOD2	D1
MAN1B1	D1
SREK1IP1	D1
SLC25A1	D1
MRPS15	D1
SERTAD3	D1
UBALD2	D1
PIGQ	D1
DNAJB2	D1
TMED3	D1
APRT	D1
ZNF682	D1
RPLP1	D1
SCAND1	D1
MIF	D1
UBA52	D1
RILP	D1
ZNF625	D1
RNF181	D1
PDXK	D1
ZNF32	D1
COX14	D1
RPL5	D1
OGFOD3	D1
WDR25	D1
ACADVL	D1
CTU1	D1
UPF2	D1
BORCS6	D1
NMRK1	D1
KLKB1	D1
CBR1	D1
NT5C	D1
TCEA2	D1
TMEM208	D1
POLD4	D1
DBP	D1
RPS6KB2	D1
COASY	D1
RPL18	D1
EIF3G	D1
MDP1	D1
CPTP	D1
SURF2	D1
IFI27L1	D1
AES	D1
RPS3A	D1
MPND	D1
ISOC2	D1
ZNF444	D1
DDT	D1
RPS11	D1
NPRL2	D1
ZNF225	D1
C7orf50	D1
LAMTOR2	D1
SIL1	D1
TMEM219	D1
UROS	D1
ZNF205	D1
RPL13A	D1
DNAJC4	D1
CDC34	D1
CHMP6	D1
KPTN	D1
CINP	D1
PSPN	D1
EIF3K	D1
PGLS	D1
MTCP1	D1
EIF3L	D1
BUD31	D1
ZNHIT1	D1
HEXIM2	D1
SMUG1	D1
BCAT2	D1
BLVRB	D1
RPL32	D1
NDUFA9	D1
CCDC88B	D1
RPS5	D1
CST3	D1
ZNF264	D1
FKBP8	D1
PEMT	D1
NDUFA2	D1
UBXN6	D1
DMAP1	D1
AATF	D1
COMMD6	D1
MVB12A	D1
CLPP	D1
FASTK	D1
GLUL	D1
RPL13	D1
DDN	D1
SF3B5	D1
GMPPA	D1
STKLD1	D1
RPL18A	D1
NDUFA10	D1
GABARAP	D1
R3HCC1	D1
TPGS1	D1
SURF1	D1
POLRMT	D1
TMEM141	D1
TMUB1	D1
TPCN2	D1
SNTA1	D1
NSMCE1	D1
RPL8	D1
COMMD4	D1
NARF	D1
RPLP0	D1
LMF1	D1
C1orf122	D1
YJEFN3	D1
CLTB	D1
UQCC3	D1
SPATC1L	D1
SNRPN	D1
AP2S1	D1
TXN2	D1
FAU	D1
CCDC57	D1
RAB3A	D1
OXLD1	D1
CCDC107	D1
GPATCH3	D1
HMGCL	D1
ATP6V0B	D1
NDUFS3	D1
TRAPPC6A	D1
OCEL1	D1
IFI27L2	D1
MRPS34	D1
ACOT8	D1
GALK1	D1
TMEM191C	D1
WDR18	D1
EGLN2	D1
SYMPK	D1
EIF4EBP1	D1
LDHB	D1
HMOX2	D1
FAM173A	D1
ZNF837	D1
BSCL2	D1
POMZP3	D1
VEGFB	D1
SNRPD2	D1
CCDC159	D1
CTNNBL1	D1
NDUFS8	D1
NME3	D1
SULT1A1	D1
NMRAL1	D1
THAP7	D1
DGCR6L	D1
RPSA	D1
TBL3	D1
VPS28	D1
WRAP53	D1
HEXDC	D1
MRPL27	D1
DEAF1	D1
CHKB	D1
ZNF688	D1
COX5B	D1
ZNF358	D1
GSDMD	D1
ALDH16A1	D1
RPS19BP1	D1
EPN1	D1
TFPT	D1
NDUFA13	D1
MED16	D1
ANAPC11	D1
PMM1	D1
RPL27A	D1
CYB5R1	D1
ARL6IP4	D1
NBAS	D1
MRPL12	D1
CCDC106	D1
BSG	D1
UQCR10	D1
MPST	D1
SLC27A5	D1
PRADC1	D1
YBEY	D1
HEMK1	D1
COA3	D1
POLE4	D1
ACAT1	D1
MGMT	D1
MAP2K2	D1
SERF2	D1
PGPEP1	D1
MTFP1	D1
STUB1	D1
RAB11FIP2	D1
COX7A2	D1
MVD	D1
TUBGCP2	D1
PSMB10	D1
TMEM120A	D1
FIS1	D1
MZT2B	D1
PFDN5	D1
SDSL	D1
ANAPC15	D1
MRPL28	D1
MRPL53	D1
MRPL55	D1
SMDT1	D1
NDUFB11	D1
RPS9	D1
NDUFS6	D1
COX6B1	D1
POLR2L	D1
TMEM110-MUSTN1	D1
IZUMO4	D1
METTL7A	D1
NENF	D1
SAT2	D1
VAMP8	D1
ROMO1	D1
MICALL1	D1
ECI1	D1
ASPSCR1	D1
BOLA2B	D1
DHRS4L2	D1
UQCC2	D1
PMVK	D1
PRDX5	D1
NUDT18	D1
STXBP2	D1
NUDT22	D1
TMEM256	D1
UBL7	D1
CCS	D1
HYI	D1
ECI2	D1
UQCRC1	D1
NTHL1	D1
RNASEH2C	D1
GSTZ1	D1
GPS1	D1
DPM3	D1
BCL7C	D1
ZNF524	D1
ADA	D1
RPLP2	D1
EIF4EBP3	D1
ETFB	D1
ZNF653	D1
TSPO	D1
ACADS	D1
TXNRD2	D1
UQCRQ	D1
ALKBH7	D1
AAMDC	D1
WDR13	D1
MRPL41	D1
HBA2	D1
DPP7	D1
C21orf2	D1
SLC25A4	D1
BCKDHA	D1
H2AFJ	D1
GPR150	D1
HBA1	D1
BAD	D1
C12orf57	D1
SMIM11B	D1
MZT2A	D1
MRPL52	D1
BLOC1S1	D1
NDUFB10	D1
EEF1D	D1
CTIF	D1
STX8	D1
FBXL15	D1
DNASE1	D1
AURKAIP1	D1
RABAC1	D1
HINT2	D1
ECSIT	D1
POLR2I	D1
NOSIP	D1
NDUFV1	D1
CISD3	D1
PLEKHJ1	D1
EDF1	D1
TIMM13	D1
C19orf24	D1
RPL9	D1
ZFAND2B	D1
NAA38	D1
TRAPPC2L	D1
PHPT1	D1
SERGEF	D1
ZBTB48	D1
NDUFA11	D1
PRR34	D1
C19orf70	D1
LAMTOR4	D1
ETV2	D1
DTNB	D1
PET100	D1
TEN1	D1
RPS28	D1
TMEM160	D1
NDUFS7	D1
COX4I1	D1
LHFPL4	D1
MT1X	D1
CBS	D1
SLC4A2	D1
JOSD2	D1
TRAPPC5	D1
MRPL23	D1
UQCR11	D1
CA11	D1
C4orf48	D1
NDUFB7	D1
GADD45G	D1
FAHD2B	D1
CHCHD10	D1
MRPL54	D1
CHCHD5	D1
NDUFA3	D1
DCXR	D1
GAMT	D1
CCDC152	D1
FBXW7	D2
FBXO16	D2
ARSA	D2
SPAG4	D2
HSD17B8	D2
SDF2L1	D2
CCDC110	D2
FKBP11	D2
GPR25	D2
SEC11C	D2
SYNGR1	D2
HIST1H1C	D2
NCMAP	D2
CCR10	D2
GNG7	D2
IGLL5	D2
HIST2H2BF	D2
MEI1	D2
GUCY2D	D2
FKBP2	D2
PGLYRP2	D2
TNFRSF17	D2
A1BG	D2
AMPD1	D2
TNFRSF18	D2
SNAI3	D2
DERL3	D2
BEX5	D2
CYP4F35P	D2
IGHV3-41	D2
IGKV1D-33	D2
IGLV6-57	D2
SSR4	D2
JSRP1	D2
SLC22A31	D2
IGHV7-81	D2
SYTL1	D2
IGLC6	D2
SMIM1	D2
IGLV4-3	D2
PAIP2B	D2
IGKV1-6	D2
CRYBA4	D2
SPINK2	D2
MYL2	D2
BGLAP	D2
PM20D1	D2
IGLV8-61	D2
LRRC14B	D2
IGLV10-54	D2
IGHV3-47	D2
RAB26	D2
IGLV1-50	D2
IGHA1	D2
UBE2QL1	D2
DNAAF1	D2
IGKV3D-15	D2
IGHV3OR16-13	D2
SCNN1B	D2
PEBP4	D2
IGHV1OR15-3	D2
ACSS2	D3
ZNF57	D3
ARHGEF28	D3
SSBP3	D3
RFNG	D3
EXD3	D3
CXADR	D3
DGKD	D3
FHIT	D3
MMP15	D3
FAM193B	D3
PPP1R36	D3
C15orf65	D3
CAMSAP3	D3
ANKRD9	D3
SMPDL3B	D3
AMT	D3
PICK1	D3
SH3RF2	D3
DDTL	D3
FN3K	D3
REEP1	D3
EXOC3L4	D3
TMEM8A	D3
HMGN5	D3
MRAP2	D3
HID1	D3
STK11	D3
HIP1R	D3
SCNN1D	D3
PPFIBP2	D3
ST6GALNAC1	D3
HDHD3	D3
TMEM92	D3
PCYT2	D3
THRB	D3
ZNF579	D3
NECAB3	D3
INF2	D3
GDPD3	D3
NR2F6	D3
ADAM28	D3
GCAT	D3
ZBTB7C	D3
GPRIN2	D3
TMC4	D3
HSPB9	D3
DHCR24	D3
DDX25	D3
TRIM36	D3
SLC25A48	D3
SOWAHA	D3
DEGS2	D3
CCDC149	D3
ACSS1	D3
TMPRSS2	D3
PLEKHH3	D3
CCDC153	D3
CRACR2B	D3
PC	D3
FAAH	D3
ANKRD22	D3
FBP1	D3
STAP2	D3
SHC2	D3
ADPRHL1	D3
ECHDC2	D3
AP1M2	D3
TCEA3	D3
FKBP1B	D3
SIDT2	D3
ANG	D3
WFDC3	D3
PRRG2	D3
MACROD1	D3
RAP1GAP	D3
SGSM3	D3
FOXA3	D3
AKR1C3	D3
CARNS1	D3
SELENBP1	D3
ENDOG	D3
ASPHD1	D3
TPRN	D3
CYSTM1	D3
SLC7A8	D3
COMTD1	D3
NAPRT	D3
AGAP14P	D3
FAM189A2	D3
NEDD4L	D3
BAIAP2	D3
CCDC129	D3
TMEM37	D3
RASSF7	D3
SLC25A34	D3
ELMO3	D3
ZNF662	D3
PLLP	D3
RAB17	D3
ENPP5	D3
CHAC1	D3
GSTO2	D3
KCNQ1	D3
ALDH1A1	D3
ANKRD24	D3
MMEL1	D3
KIRREL2	D3
TMEM171	D3
PALM3	D3
TSTA3	D3
CITED4	D3
CACFD1	D3
FAM83F	D3
CDC42EP5	D3
PRSS8	D3
CAPS	D3
TMEM54	D3
CAPN13	D3
URGCP-MRPS24	D3
KAZALD1	D3
OSGIN1	D3
GCNT4	D3
PPP1R16A	D3
GLOD5	D3
FXYD3	D3
TST	D3
MT1E	D3
TMEM86B	D3
ACSF2	D3
PEX11G	D3
KLK11	D3
C11orf52	D3
SMIM24	D3
AKR7A3	D3
KISS1	D3
ACSM1	D3
IL19	D3
FAM3B	D3
ALDH3A1	D3
NPW	D3
C19orf33	D3
LDHD	D3
ECHDC3	D3
STARD10	D3
ORM1	D3
CA9	D3
ORM2	D3
RIMS4	D3
LRFN2	D3
FOLR1	D3
EPN3	D3
MAGIX	D3
TMEM238	D3
MUC1	D3
CXorf49	D3
PXMP2	D3
CRYBA2	D3
TRPV6	D3
SERPINA4	D3
PRSS2	D3
GPRC5C	D3
ALB	D3
ECE2	D3
SMIM22	D3
EEF1A2	D3
OTOP2	D3
COX6A2	D3
TM7SF2	D3
IGFBP2	D3
FXYD4	D3
CLCA1	D3
SLC9A1	D4
ABCC5	D4
OASL	D4
FA2H	D4
CYP3A5	D4
IL17RE	D4
OSBPL7	D4
RECQL5	D4
ADTRP	D4
VILL	D4
ITPKA	D4
LTK	D4
WFIKKN1	D4
CYP4F12	D4
DISP2	D4
ACSM6	D4
FCGBP	D4
COL17A1	D4
ANO7	D4
CAPN8	D4
FLG2	D4
CAPN9	D4
ANKRD31	D4
MROH7	D4
PNPLA7	D4
LGALS9C	D4
HPGD	D4
REP15	D4
LYPD6B	D4
SMIM6	D4
PRSS1	D4
SOSTDC1	D4
TFF1	D4
B4GALNT3	D4
S100P	D4
MYL4	D4
KRT20	D4
TMPRSS6	D4
RDH12	D4
HRASLS2	D4
VSIG2	D4
LGALS9B	D4
SLC5A5	D4
PSAPL1	D4
NPAS1	D4
GPT	D4
CWH43	D4
AMTN	D4
KCNH7	D4
MAP7D2	D4
CALML5	D4
ADH7	D4
ATP13A5	D4
NKX6-2	D4
GGT2	D4
SCNN1G	D4
PLIN1	D4
PSCA	D4
CCDC181	D5
ARHGEF37	D5
ACSM3	D5
TRPM3	D5
CHRM3	D5
GNAZ	D5
KLF15	D5
DUOX1	D5
CACNA2D2	D5
FMO5	D5
CELA3B	D5
TMEM132A	D5
SYT9	D5
CPNE4	D5
TUBA8	D5
DMRTA1	D5
KCNJ15	D5
CFAP99	D5
PRKAA2	D5
CELF4	D5
PIFO	D5
SUSD4	D5
B4GALNT2	D5
CGNL1	D5
FBXL13	D5
HOMER2	D5
PLIN4	D5
TCEAL2	D5
GPT2	D5
UGT2B15	D5
ACADL	D5
FUT9	D5
NUPR2	D5
KCNJ11	D5
SMIM11A	D5
ADHFE1	D5
MT1F	D5
LTF	D5
SLC1A2	D5
CYP2C8	D5
ERO1B	D5
XYLT2	D5
HPN	D5
SLC9A4	D5
TMED6	D5
DUOXA1	D5
NBPF12	D5
C6orf58	D5
IRX3	D5
PLIN5	D5
ARHGDIG	D5
TCTE1	D5
FAM174B	D5
PLA2G1B	D5
MT1G	D5
GPHA2	D5
LINGO2	D5
NRTN	D5
CHAD	D5
SIM1	D5
PCDH15	D5
NDST3	D5
UBE2U	D5
SCTR	D5
MUM1L1	D5
GPER1	D5
CNTD1	D5
IGFALS	D5
B3GAT1	D5
APLP1	D5
C5orf38	D5
KCTD8	D5
MPPED1	D5
NEUROD6	D5
PGC	D5
HS3ST4	D5
PDILT	D5
CCKBR	D5
AZGP1	D5
CELA3A	D5
HTR1E	D5
LIPF	D5
TBL1Y	D5
GC	D5
GNMT	D5
CCKAR	D5
AFM	D5
ERBB4	D5
DCAF12L1	D5
PGA5	D5
PDIA2	D5
AQP4	D5
KCNE2	D5
PGA4	D5
PGA3	D5
CHIA	D5
ASPDH	D6
INPP5J	D6
DHRS11	D6
NR1I3	D6
SLC5A9	D6
CIDEB	D6
SLC51B	D6
MYO1A	D6
G6PC	D6
SLC51A	D6
CDHR5	D6
SULT1A2	D6
ASAH2	D6
SLC6A4	D6
CPO	D6
GDPD2	D6
FADS6	D6
TMEM82	D6
HAPLN4	D6
PHGR1	D6
TM6SF2	D6
TREH	D6
NR1H4	D6
TTC36	D6
TUBAL3	D6
KHK	D6
GLRA4	D6
SLC7A9	D6
SLC6A19	D6
SLC15A1	D6
GSTA2	D6
ACE2	D6
S100G	D6
CIDEC	D6
SMLR1	D6
MEP1A	D6
CYP3A4	D6
LCT	D6
ALDOB	D6
FABP2	D6
ENPP7	D6
F11	D6
MS4A10	D6
FABP1	D6
AQP10	D6
OTOP3	D6
ZG16	D6
C17orf78	D6
SLC2A2	D6
SLC28A1	D6
APOA1	D6
SLC17A8	D6
MTTP	D6
APOC3	D6
APOB	D6
TMPRSS15	D6
DEFA6	D6
APOA4	D6
CCL25	D6
URAD	D6
RBP2	D6
DEFA5	D6
GUCA2B	D6
SEMA3B	D7
RGS11	D7
WNT6	D7
ACSM5	D7
SOX10	D7
CHADL	D7
NRXN1	D7
XKR4	D7
KCNA2	D7
FAM135B	D7
SERPINA5	D7
CDH19	D7
SBSPON	D7
PLP1	D7
HEPACAM	D7
RBM11	D7
SORCS3	D7
RXRG	D7
CDH2	D7
SFRP5	D7
ADARB2	D7
SMIM5	D7
APOH	D7
CADM2	D7
PCSK2	D7
TRDN	D7
GRIK3	D7
TTR	D7
SLC5A7	D7
LRP1B	D7
GPR155	D7
SPX	D7
MT3	D7
MAL	D7
SYTL3	D8
RASD1	D8
FAM222A	D8
RAB37	D8
GSG1	D8
ATCAY	D8
NTNG1	D8
ASIC4	D8
GNG4	D8
ACAP1	D8
GRASP	D8
ANKRD53	D8
AFF3	D8
CD7	D8
PTPRS	D8
TDRD9	D8
RIMS3	D8
SARDH	D8
MTRNR2L10	D8
C17orf107	D8
SLC35G5	D8
KLRC1	D8
MATK	D8
BEND5	D8
ARMC12	D8
CSTA	D8
SLC26A4	D8
RADIL	D8
PPIAL4G	D8
DPPA4	D8
FGF23	D8
NAPSA	D8
CLEC4G	D8
CACNA2D3	D8
GPR12	D8
CLIC3	D8
KLHL34	D8
GBGT1	D8
TNFRSF8	D8
GPAT3	D8
CD3D	D8
GLDN	D8
CDH20	D8
COL26A1	D8
LYVE1	D8
NECAB2	D8
CYFIP2	D8
PNLDC1	D8
HDC	D8
BFSP2	D8
GCHFR	D8
LINC00643	D8
PKIB	D8
CA10	D8
CAMK2B	D8
DLGAP2	D8
SCT	D8
SLC35F3	D8
HBG2	D8
SLC7A10	D8
NAT8L	D8
AMHR2	D8
HRH2	D8
SEZ6L	D8
POU3F3	D8
CDH22	D8
EDARADD	D8
CYP4F22	D8
SLC7A3	D8
HPCAL4	D8
AQP8	D8
TNFSF12-TNFSF13	D8
ARPP21	D8
CTRB2	D8
CALY	D8
PRSS45	D8
CUX2	D8
DRD5	D8
GHRL	D8
DGKK	D8
DNAH10OS	D9
SMIM10L2B	D9
ADRA2B	D9
SSTR2	D9
RNF152	D9
OXER1	D9
SLITRK4	D9
INAFM1	D9
AS3MT	D9
SMARCD3	D9
WDR86	D9
SERPINI1	D9
MAP6	D9
COL23A1	D9
ENPP6	D9
PIANP	D9
ID4	D9
BARX1	D9
NPAS3	D9
PPP1R3C	D9
CXCL14	D9
ITIH4	D9
SLC2A4	D9
RBPMS2	D9
NTRK3	D9
USP2	D9
KCNJ6	D9
SORBS2	D9
PDGFD	D9
PCDHA3	D9
EMILIN3	D9
WNK3	D9
KRBOX1	D9
GRIN2A	D9
C1QL1	D9
GCK	D9
SLC13A5	D9
ZP1	D9
SUSD2	D9
COX4I2	D9
RERGL	D9
GPR62	D9
CCDC151	D9
DACH2	D9
NEFM	D9
MYO3A	D9
DUSP15	D9
SLC25A18	D9
PLD5	D9
CCBE1	D9
MT1A	D9
ADRB3	D9
SCUBE2	D9
ENHO	D9
ZBTB16	D9
ADAMTS13	D9
GRIP2	D9
C2orf40	D9
SLC10A4	D9
PEX5L	D9
PTGDR2	D9
GRIA4	D9
GABRB2	D9
MYL3	D9
GNRH2	D9
ASTN1	D9
CABP1	D9
DPP6	D9
BMP5	D9
DUSP26	D9
ZFHX3	D9
DYNLRB2	D9
PRPH	D9
PTPRN	D9
ANGPTL6	D9
SOST	D9
DMRTC1B	D9
FST	D9
RANBP3L	D9
MDGA2	D9
HAPLN2	D9
CKMT2	D9
MUSTN1	D9
KCNA1	D9
PTH1R	D9
VSTM2A	D9
PLPPR5	D9
GRIA3	D9
SFTPD	D9
MYL7	D9
MT1M	D9
LY6H	D9
PPP1R1A	D9
OLFM3	D9
LRRC3B	D9
SERTM1	D9
NPY5R	D9
UNC5D	D9
ASB10	D9
PGAM2	D9
C2orf71	D9
GSG1L	D9
KRT32	D9
CPA1	D9
ANKRD30A	D9
GIP	D9
SLC38A3	D10
APC2	D10
UNC79	D10
GCNT2	D10
SCG3	D10
TMEM61	D10
GLYATL1	D10
KIF1A	D10
MBOAT4	D10
SLC9A3	D10
PPP2R3A	D10
WIPF3	D10
SYP	D10
SMIM10L2A	D10
RUNDC3A	D10
RGN	D10
CPLX2	D10
SRRM4	D10
RPS6KA6	D10
FBLL1	D10
TMEM229A	D10
ABCC8	D10
MYBPC3	D10
PNPLA1	D10
ASCL1	D10
NEUROD1	D10
GDAP1L1	D10
SULT2A1	D10
APOBEC2	D10
KCNJ13	D10
CCNJL	D10
CHGA	D10
SLC2A12	D10
SLC26A7	D10
GPR179	D10
NKX2-2	D10
GSTA1	D10
THRSP	D10
ANGPTL3	D10
SYT4	D10
INSRR	D10
CLCNKB	D10
TMEM196	D10
CHGB	D10
CLIC6	D10
TMEM211	D10
UMOD	D10
PTF1A	D10
SCGN	D10
KCNJ16	D10
LHX5	D10
ETNPPL	D10
ACTL6B	D10
COL2A1	D10
ESRRB	D10
FRMD1	D10
ESRRG	D10
CLCNKA	D10
ABCC12	D10
GIF	D10
TRIM50	D10
SH3GL2	D10
SIGLEC11	D10
TRIM74	D10
FGG	D10
TRIM73	D10
ATP4B	D10
CKB	D10
PLCXD2	D10
ASB11	D10
RBPJL	D10
CPA2	D10
GUCA1C	D10
CKM	D10
GSTA3	D10
ATP4A	D10
LRRC75B	D11
SRPX	D11
STOML1	D11
HPD	D11
IL11RA	D11
CAB39L	D11
IL17RC	D11
MAPRE3	D11
EPHX1	D11
KCNAB1	D11
RGMB	D11
THSD4	D11
HSD11B1L	D11
QSOX1	D11
APBB1	D11
CYP11A1	D11
GSTM3	D11
C1QTNF3	D11
OSR1	D11
ADGRD1	D11
LRRC17	D11
TMEM91	D11
CLU	D11
RNASE4	D11
NUPR1	D11
NOVA1	D11
C3orf18	D11
FAM149A	D11
LAMB2	D11
LURAP1	D11
KCNJ12	D11
ABCA10	D11
TUBB4A	D11
LARP6	D11
RNF212	D11
GGT1	D11
THNSL2	D11
GSN	D11
GALNT15	D11
GHR	D11
FAM180B	D11
S100A13	D11
SYNJ2BP-COX16	D11
PRRG3	D11
NACAD	D11
STK32B	D11
SMPD1	D11
CDKN1C	D11
AR	D11
KCTD16	D11
ADAMTSL1	D11
LEPR	D11
ITIH5	D11
C1orf167	D11
PCDH9	D11
SLITRK5	D11
ADAMTS15	D11
PRRT4	D11
CTSF	D11
C6	D11
FAM229B	D11
PAK3	D11
GSTM2	D11
DIRC3	D11
DSCAML1	D11
TMEM132C	D11
PHGDH	D11
WSCD2	D11
SHISA6	D11
TMEFF2	D11
FAM20A	D11
MATN4	D11
TNXB	D11
CADM3	D11
LGI1	D11
GSTM5	D11
AKR1C2	D11
BCHE	D11
PTGER3	D11
ADCYAP1R1	D11
GPX3	D11
SCARA5	D11
PHYHD1	D11
IGFBP6	D11
PLAC9	D11
AKR1C1	D11
PCOLCE2	D11
ZNF385B	D11
CNGA3	D11
P2RX2	D11
MMP27	D11
LMX1A	D11
EPHA5	D11
NXPE1	D11
DPT	D11
IRX6	D11
C22orf23	D11
FABP3	D11
EPHB6	D11
SH3GL3	D11
FXYD1	D11
LVRN	D11
PLCXD3	D11
CFD	D11
CLEC3B	D11
FNDC5	D11
WISP2	D11
PTPRQ	D11
CPB1	D11
RPRM	D11
SGCG	D11
DNER	D11
CHRNA4	D11
ADCY8	D11
PI16	D11
SPRR2F	D11
C16orf89	D11
KRT24	D11
MYOC	D11
PINK1	D12
PIR	D12
GPR146	D12
JPH4	D12
ZNF418	D12
C1orf115	D12
SLC9A3R2	D12
TCN2	D12
FAM110D	D12
NOSTRIN	D12
SLC14A1	D12
KLF2	D12
MMP28	D12
MTRNR2L4	D12
DNM3	D12
SEMA6C	D12
HIF3A	D12
TPD52L1	D12
GPM6A	D12
MAP3K6	D12
RAPGEF3	D12
FAM107A	D12
ADRB2	D12
OAZ3	D12
ANKRD65	D12
PDE9A	D12
PDZD4	D12
ANKRD29	D12
ZNF467	D12
SYN2	D12
NPDC1	D12
GPIHBP1	D12
TCAP	D12
NUDT14	D12
MAST4	D12
ICAM2	D12
ABCG2	D12
AVPR2	D12
C2CD4B	D12
MYRIP	D12
CORT	D12
GJC3	D12
LIMS2	D12
PRLHR	D12
SNCG	D12
ATP8A2	D12
LCN10	D12
CNGA1	D12
LHB	D12
LIFR	D12
DUSP19	D12
RASA4B	D12
LTC4S	D12
PRX	D12
RBP7	D12
RPRML	D12
NRG2	D12
CD320	D12
LAMB4	D12
SCN4A	D12
GMPR	D12
LDLRAD2	D12
RNASE1	D12
ATOH8	D12
ADIRF	D12
HTR4	D12
SCGB3A1	D12
LCN6	D12
CD300LG	D12
FREM3	D12
FABP4	D12
CA4	D12
ITLN2	D12
CIDEA	D12
FNDC1	U1
THBS2	U1
SFRP4	U1
RARRES1	U1
FAP	U1
SULF1	U1
THBS4	U1
COL12A1	U1
THY1	U1
TFPI2	U1
COL1A1	U1
ISM1	U1
SPARC	U1
TNFAIP6	U1
CRABP2	U1
MFAP2	U1
CHRDL2	U1
TUBB3	U1
CST2	U1
ASPN	U1
OSMR	U1
PRRX1	U1
FN1	U1
FKBP10	U1
COL5A2	U1
SEMA3A	U1
ADAMTS2	U1
COL3A1	U1
PLEKHG4	U1
CPXM1	U1
SERPINH1	U1
GEM	U1
THBS1	U1
COL1A2	U1
GPR176	U1
COL6A3	U1
APOL4	U1
MMP14	U1
ANTXR1	U1
COL8A1	U1
OSR2	U1
HSD11B1	U1
AMIGO2	U1
DUSP14	U1
PTK7	U1
LUM	U1
SESTD1	U1
CCL2	U1
GPNMB	U1
MYOF	U1
NCS1	U1
MEX3B	U1
KLHL29	U1
MSC	U1
CTSK	U1
MLLT11	U1
SPON2	U1
BMP1	U1
STEAP1	U1
CALU	U1
PLXDC2	U1
KDELC1	U1
SPP1	U2
GAL3ST2	U2
SERPINB2	U2
DCSTAMP	U2
CLEC5A	U2
CXCL8	U2
MCEMP1	U2
BIRC7	U2
CXCL9	U2
OSM	U2
IL1A	U2
PKD2L1	U2
TREM1	U2
PTGS2	U2
CLEC6A	U2
HORMAD1	U2
FPR2	U2
GPR84	U2
CYP19A1	U2
MMP12	U2
CXCL10	U2
OLR1	U2
HCAR3	U2
SDS	U2
PLA2G7	U2
HCAR2	U2
SUCNR1	U2
SOD2	U2
PTPRO	U2
FCGR3A	U2
TREM2	U2
RNASE2	U2
FCGR2A	U2
OLIG2	U2
DLEU7	U2
CD300E	U2
SNX10	U2
TM4SF19	U2
CXCL3	U2
CCL4L2	U2
TTYH3	U2
MMP9	U2
HS3ST2	U2
LCP2	U2
LILRB4	U2
NAMPT	U2
ITGAX	U2
CCR1	U2
SIRPB1	U2
NCF2	U2
CD1A	U2
CSF3R	U2
GK	U2
KCNK13	U2
FPR1	U2
CXCL16	U2
PADI2	U2
FPR3	U2
OSCAR	U2
PIK3AP1	U2
SLC11A1	U2
RAB31	U2
HAVCR2	U2
ATP13A3	U2
FCER1G	U2
SIGLEC12	U2
CTSB	U2
PLAUR	U2
PILRA	U2
PSTPIP2	U2
CD300C	U2
PLEK	U2
CTSL	U2
SLC16A3	U2
IL4I1	U2
IL18BP	U2
SIRPA	U2
TGFBI	U2
FAM72A	U2
FGR	U2
MSR1	U2
CLEC7A	U2
TLR4	U2
CYBB	U2
KCNC3	U2
SLC16A6	U2
RELT	U2
CTSS	U2
TLR2	U2
ESM1	U3
SELE	U3
GSDMC	U3
APLN	U3
CXCL11	U3
IGFBP1	U3
STC2	U3
PKP1	U3
PMCH	U3
TNFRSF11B	U3
SERPINE1	U3
NOX4	U3
MEX3A	U3
DRC1	U3
PMEPA1	U3
COL4A1	U3
FOXC1	U3
KCNQ3	U3
INHBB	U3
SP6	U3
SH3TC2	U3
GPRIN1	U3
SPNS2	U3
LGI2	U3
CPXM2	U3
FSCN1	U3
EPHX4	U3
PODXL	U3
PRRG1	U3
NRP2	U3
HAPLN3	U3
SIPA1L2	U3
SPHK1	U3
GPR3	U3
ICAM1	U3
GJA1	U3
CD93	U3
ACTN1	U3
HHEX	U3
S100A3	U3
SULF2	U3
IGFBP7	U3
CDH13	U3
PTPN12	U3
P2RY6	U3
PLK2	U3
GABRD	U3
CHST1	U3
FAM198B	U3
CD109	U3
LEF1	U3
SEMA6B	U3
ICAM5	U3
PDGFB	U3
NOTCH1	U3
DLL4	U3
CALCRL	U3
TEAD4	U3
ADGRL4	U3
BCL6B	U3
ELFN1	U3
PLEKHG1	U3
LDLRAD3	U3
CD9	U3
RNF144A	U3
HMX3	U4
C6orf223	U4
UBD	U4
CCR8	U4
FAM196B	U4
LAIR2	U4
IDO1	U4
ALOX15	U4
IL23A	U4
GJB7	U4
CEL	U4
SVOPL	U4
GBP5	U4
GBP7	U4
PROK2	U4
OVOL3	U4
ALOX12B	U4
PDE4B	U4
LGR6	U4
CD44	U4
KRTAP5-2	U4
F5	U4
PMAIP1	U4
BHLHE41	U4
MYB	U4
ADGRG3	U4
STRIP2	U4
CD80	U4
LAMP3	U4
CPNE7	U4
SERPINB9	U4
FOXP3	U4
FAM131B	U4
SELL	U4
ADAM8	U4
CYP27B1	U4
DUSP10	U4
SAMSN1	U4
TNFAIP3	U4
EPSTI1	U4
NUAK2	U4
CD274	U4
SH2D2A	U4
ALPK2	U4
LY75	U4
TNFRSF25	U4
TNFSF4	U4
LYPD3	U4
DLK2	U4
NETO2	U4
PDE3B	U4
TDRD6	U5
PRR4	U5
TNFSF9	U5
IRAK2	U5
IFFO2	U5
ZNF217	U5
TRIB3	U5
TNFAIP2	U5
RELL2	U5
POMK	U5
CD55	U5
SLC39A10	U5
CSGALNACT2	U5
ATP11A	U5
RCC2	U5
PRR5L	U5
IFIT2	U5
AGPS	U5
HIF1A	U5
SCML1	U5
E2F3	U5
GNE	U5
RIPK2	U5
FBXO41	U5
STAT1	U5
TIGAR	U5
PLSCR1	U5
TNFRSF10B	U5
URB2	U5
QSOX2	U5
ADAM10	U5
RECQL	U5
OSBPL3	U5
YEATS2	U5
OAS3	U5
PGM2	U5
FAM210A	U5
SLC43A3	U5
NUDCD1	U5
ACTL6A	U5
CDK2	U5
PIGW	U5
YWHAG	U5
PAICS	U5
AGFG1	U5
TMEM185B	U5
UBFD1	U5
PRKDC	U5
ADAM17	U5
HENMT1	U5
ELK4	U5
PCMTD2	U5
DCLRE1B	U5
FRS2	U5
GBP1	U5
EIF2S1	U5
LBH	U5
ACTR3	U5
NAA50	U5
LYN	U5
NUP107	U5
CBFB	U5
XPOT	U5
ANXA1	U5
TNFRSF10A	U5
CCNJ	U5
PATL1	U5
MAN2A2	U5
KDM1B	U5
GGH	U5
ZSWIM4	U5
B4GALT5	U5
TMEM206	U5
PLXNA1	U5
DNMT3B	U5
FAM91A1	U5
RFX5	U5
MAPK8	U5
ELOVL5	U5
SLC25A32	U5
SKI	U5
GNPDA1	U5
RAP2A	U5
LSM14A	U5
BZW1	U5
FOXN2	U5
PDP1	U5
SACS	U5
TGIF1	U5
IBSP	U6
LYPD1	U6
ADAM12	U6
DLX5	U6
ECEL1	U6
PALM2-AKAP2	U6
ACAN	U6
EGFL6	U6
FJX1	U6
ADAMTS12	U6
ELOVL2	U6
NID2	U6
BGN	U6
TDO2	U6
LINGO1	U6
PDE3A	U6
ANGPT2	U6
C20orf202	U6
CHN1	U6
LZTS1	U6
ABCC9	U6
COL5A3	U6
CAP2	U6
KLHL23	U6
PGF	U6
PDGFRB	U6
OLFML2B	U6
MYO1B	U6
CHSY3	U6
LURAP1L	U6
HEYL	U6
CST1	U7
COL10A1	U7
WNT2	U7
IL13RA2	U7
MMP3	U7
COL11A1	U7
MMP11	U7
CXCL6	U7
CHI3L1	U7
CST4	U7
WISP1	U7
MMP13	U7
UCN2	U7
XIRP1	U7
INHBA	U7
CTHRC1	U7
ELFN2	U7
KIF26B	U7
STRA6	U7
IL11	U7
MMP1	U7
MMP10	U7
CRISPLD1	U7
WNT5A	U7
TWIST1	U7
GREM1	U7
ZNF469	U7
PLPP4	U7
SALL4	U7
TFAP2C	U7
DKK2	U7
DIO2	U7
CDH11	U7
FAM19A5	U7
P4HA3	U7
ADAMTS14	U7
PLAU	U7
TNFSF11	U7
TMEM158	U7
LRRC15	U7
PDPN	U7
MATN3	U7
EVA1A	U7
AGT	U7
ROBO2	U7
HS3ST3A1	U7
LOXL2	U7
F2RL2	U7
F2R	U7
SMOC1	U7
PRR16	U7
COL5A1	U7
COL9A1	U7
NKD2	U7
MXRA5	U7
SCARF2	U7
IGF2BP3	U8
CDCA7	U8
BUB1	U8
FAM72D	U8
E2F7	U8
CEP55	U8
FAM83D	U8
CCNE1	U8
TRIP13	U8
ANLN	U8
KIF18B	U8
CDC25B	U8
TPX2	U8
KIF24	U8
ARHGAP11A	U8
AURKA	U8
STIL	U8
KIF14	U8
MELK	U8
TICRR	U8
CKAP2	U8
MAD2L1	U8
DDIAS	U8
TP73	U8
DSCC1	U8
KIF20A	U8
CDC6	U8
NEK2	U8
SKA3	U8
CHRNA1	U8
ZNF367	U8
CDC7	U8
KREMEN2	U8
FANCB	U8
CDCA5	U8
UBE2C	U8
CKAP2L	U8
ASPM	U8
KIF18A	U8
NUSAP1	U8
CDK1	U8
RFC3	U8
CENPF	U8
NUF2	U8
CDCA2	U8
NXPH4	U8
SAPCD2	U8
EME1	U8
UHRF1	U8
KIF4A	U8
CENPA	U8
NCAPH	U8
KIF11	U8
DLGAP5	U8
PBK	U8
KIFC1	U8
MTFR2	U8
KIF2C	U8
CCNA2	U8
LMNB1	U8
MICB	U8
FAM72B	U8
BUB1B	U8
RACGAP1	U8
CDKN3	U8
IQCD	U8
MTBP	U8
UBE2T	U8
GINS4	U8
ERCC6L	U8
INCENP	U8
TIMELESS	U8
FIGNL1	U8
NCAPD3	U8
GINS1	U8
PARPBP	U8
KIF23	U8
NEMP1	U8
NDC80	U8
FANCI	U8
NEIL3	U8
MKI67	U8
ATAD2	U8
MSH2	U8
MCM4	U8
EXO1	U8
ZWILCH	U8
CDCA8	U8
[truncated: 256 more rows]
