# Supplementary material for: Parallel single-cell and bulk transcriptome analyses reveal key features of the gastric tumor microenvironment
Source: Genome Biol. 2022 Dec 22;23:265. doi: 10.1186/s13059-022-02828-2 (PMC9773611; doi:10.1186/s13059-022-02828-2)
Supplement: Supplementary file 6 — Additional file 6: Table S5. Differential expression of responders and non-responders in an anti-PD1 treated gastric cancer cohort. [file 13059_2022_2828_MOESM6_ESM.xlsx]

## Sheet: Sheet1
Table S5: Differential expression of responders and non-responders in an anti-PD1 treated gastric cancer cohort
gene	gene_clusters
DCHS1	NR1
TRPM6	NR1
KIF26A	NR1
ZNF521	NR1
COL21A1	NR1
UNC13A	NR1
CSGALNACT1	NR1
AVPR2	NR1
CXXC4	NR1
FILIP1	NR1
SHROOM4	NR1
PREX2	NR1
FGD5	NR1
ABCG2	NR1
CUBN	NR1
TACR1	NR1
TLL1	NR1
PABPC4L	NR1
SCN3B	NR1
ZNF418	NR1
TEK	NR1
ADGRF5	NR1
SASH1	NR1
ADAMTS9	NR1
MMRN1	NR1
CLEC3B	NR1
NHSL2	NR1
HSPG2	NR1
PKD1L1	NR1
VWF	NR1
GJA1	NR1
SYNPO	NR1
LAMB4	NR1
CDH13	NR1
MYCN	NR1
FBXL7	NR1
MCAM	NR1
EPAS1	NR1
TSPAN18	NR1
GRB10	NR1
KDR	NR1
ADGRL2	NR1
PTPRB	NR1
NRCAM	NR1
CD34	NR1
RHOJ	NR1
HOXD1	NR1
RAPGEF4	NR1
CCL14	NR1
EMCN	NR1
MEOX1	NR1
ST6GALNAC3	NR1
HEG1	NR1
PLCB1	NR1
CYTL1	NR1
GLUD2	NR1
RASGRF2	NR1
CD93	NR1
AFAP1L1	NR1
GPR143	NR1
DNM3	NR1
DOCK6	NR1
NUAK1	NR1
THSD7A	NR1
TCF7L1	NR1
CDH5	NR1
PCDH17	NR1
KCNC4	NR1
NPR1	NR1
ZNF385D	NR1
PTPRM	NR1
SERTAD4-AS1	NR1
CXorf36	NR1
ZNF541	NR1
PLXNA2	NR1
SELP	NR1
ACKR1	NR1
CCL15-CCL14	NR1
CALCRL	NR1
CASC15	NR1
ENG	NR1
MYCT1	NR1
GDF3	NR1
LPAR4	NR1
C2CD4B	NR1
ANO2	NR1
ADGRL4	NR1
SEMA6A	NR1
NDST1	NR1
CD109	NR1
ADAMTS18	NR1
GIPC3	NR1
RASA4	NR1
MCF2L	NR1
CCDC85A	NR1
IGF2	NR1
TMC1	NR1
SLCO2A1	NR1
CCDC178	NR1
ARHGAP23	NR1
RAMP2	NR1
SLC5A7	NR1
COL15A1	NR1
CNTNAP3B	NR1
SHANK3	NR1
LRRC70	NR1
FLT1	NR1
MMRN2	NR1
ADAMTS7	NR1
LDB2	NR1
GPIHBP1	NR1
RAPGEF5	NR1
NOTCH4	NR1
SLC5A4	NR1
WWTR1	NR1
LGI2	NR1
IMPG2	NR1
TSPAN7	NR1
ROBO4	NR1
FLT4	NR1
DOK5	NR1
ARHGAP31	NR1
FGF12	NR1
LHX6	NR1
STK32B	NR1
CDYL2	NR1
AQP1	NR1
COL22A1	NR1
SOX18	NR1
HECW2	NR1
JAM2	NR1
DYSF	NR1
ADRA1D	NR1
THSD1	NR1
COL4A1	NR1
RAG1	NR1
CNTNAP3	NR1
ERG	NR1
KIF5C	NR1
SOX7	NR1
ARHGEF15	NR1
MYRIP	NR1
ACE	NR1
FAM198B	NR1
BMX	NR1
PLVAP	NR1
CASKIN2	NR1
FAM110D	NR1
RUNDC3B	NR1
FMNL3	NR1
FOLH1	NR1
PLXND1	NR1
DLL4	NR1
ADCY4	NR1
PALMD	NR1
APLNR	NR1
BDKRB2	NR1
RIMKLB	NR1
CRIP2	NR1
S1PR1	NR1
GNG11	NR1
PTPN5	NR1
KCNF1	NR1
ELAVL2	NR1
NLGN4Y	NR1
SCHIP1	NR1
ACVRL1	NR1
NRP1	NR1
EXOC3L2	NR1
PCDH12	NR1
STARD8	NR1
STARD9	NR1
DPYSL3	NR1
QRFPR	NR1
HOXD10	NR1
SPRY3	NR1
PEAK1	NR2
HSPA2	NR2
GABRE	NR2
SOGA1	NR2
NAV1	NR2
LAMA4	NR2
ROBO1	NR2
PCDHB6	NR2
PIEZO2	NR2
TCF4	NR2
RBMS3	NR2
MEOX2	NR2
PCDHGB7	NR2
ARHGAP6	NR2
OLFM1	NR2
PLD1	NR2
SVIL	NR2
SH3PXD2A	NR2
ZNF512B	NR2
TTC28	NR2
DIP2C	NR2
LAMC1	NR2
MAGED1	NR2
ZNF423	NR2
CRMP1	NR2
CPQ	NR2
NID1	NR2
FSTL1	NR2
EXT1	NR2
LEF1	NR2
ITGB3	NR2
GRK5	NR2
TMTC1	NR2
RECK	NR2
PRUNE2	NR2
LDLRAD3	NR2
RAI2	NR2
COL6A2	NR2
KLF8	NR2
ATP8B2	NR2
SNED1	NR2
RASSF8	NR2
PCDHB5	NR2
PTPRG	NR2
PHLDB1	NR2
GOLIM4	NR2
MATN2	NR2
A2M	NR2
FGFR1	NR2
PXDN	NR2
PDE1C	NR2
ZBTB16	NR2
CPNE8	NR2
CC2D2A	NR2
HIP1	NR2
CKMT2	NR2
GSN	NR2
MAP1LC3A	NR2
C5orf42	NR2
DLC1	NR2
ITGA8	NR2
HCG11	NR2
PRPH2	NR2
ENAH	NR2
SAMD4A	NR2
RPS6KA2	NR2
MGLL	NR2
SPIRE1	NR2
KLF7	NR2
CCDC3	NR2
HSPB8	NR2
PCDHGB5	NR2
ARMCX1	NR2
ROCK2	NR2
ACKR3	NR2
SLC16A2	NR2
OPHN1	NR2
PLPP3	NR2
ZEB1	NR2
PCDHB15	NR2
PCDH19	NR2
ID3	NR2
KIF7	NR2
HRCT1	NR2
ZNF347	NR2
TET1	NR2
TNS2	NR2
TMEM47	NR2
FADS2	NR2
HMGN5	NR2
MSRB3	NR2
SLC16A4	NR2
FRY	NR2
AKR1E2	NR2
PDLIM4	NR2
DNM3OS	NR2
SPARCL1	NR2
PCDHB16	NR2
PIGZ	NR2
RRAD	NR2
CLDN11	NR2
INPP5A	NR2
NINL	NR2
CTSF	NR2
CTGF	NR2
RAB40A	NR2
GAREM2	NR2
RAB34	NR2
AMOTL1	NR2
CNRIP1	NR2
ASAP1	NR2
PCDHGB6	NR2
NID2	NR2
EHD3	NR2
LRRC6	NR2
PDK4	NR2
DST	NR2
FRMD4A	NR2
SMAD9	NR2
FAM213A	NR2
KAZN	NR2
LTBP3	NR2
RAB13	NR2
CYTH3	NR2
RHOBTB1	NR2
UNC5B	NR2
EDA2R	NR2
EPHX1	NR2
ZNF660	NR2
ZNF470	NR2
SNAP25	NR2
MYBPC1	NR3
HAP1	NR3
DISP1	NR3
AKR1C2	NR3
ANKDD1B	NR3
NKX6-2	NR3
FLG	NR3
CARNS1	NR3
RALYL	NR3
KCNK10	NR3
SEMA3E	NR3
LRRC19	NR3
FCGBP	NR3
LRRD1	NR3
ATP13A5	NR3
ENTPD3	NR3
STON2	NR3
FBXL13	NR3
MYO1A	NR3
NCKAP5	NR3
AQP10	NR3
PARD3B	NR3
PHGR1	NR3
CDHR2	NR3
LCT	NR3
VWA7	NR3
SLC16A9	NR3
GREB1L	NR3
TEKT5	NR3
CEACAM5	NR3
MIPOL1	NR3
PLCE1	NR3
CIDEC	NR3
CYP4F12	NR3
AKR1C1	NR3
MICALL2	NR3
TM6SF2	NR3
FER1L6	NR3
KRT20	NR3
ITPR3	NR3
BTNL8	NR3
SLC5A5	NR3
KLC4	NR3
SYTL2	NR3
SLC9A1	NR3
MS4A15	NR3
MUC5AC	NR3
ZNF530	NR4
NDRG1	NR4
AHNAK	NR4
ZNF605	NR4
ZNF518B	NR4
SYNE3	NR4
SESN3	NR4
ZNF773	NR4
FAM126A	NR4
ZSCAN12	NR4
NAALADL1	NR4
ZNF256	NR4
ZNF549	NR4
SAP25	NR4
ZNF134	NR4
SCML2	NR4
ZNF813	NR4
ATP2B1	NR4
C22orf34	NR4
HENMT1	NR4
ENOX2	NR4
PRR4	NR4
CERK	NR4
CDKL1	NR4
ZNF736	NR4
ZHX2	NR4
ELF4	NR4
ZXDA	NR4
ITPR1	NR4
ATP7A	NR4
MED14	NR4
CRACR2A	NR4
TTLL11	NR4
ARL13B	NR4
MYCBPAP	NR4
HUWE1	NR4
ZNF649	NR4
SLC25A34	NR4
ZNF419	NR4
SPIN2B	NR4
ZNF880	NR4
PIK3C2B	NR4
TLE4	NR4
TCEAL3	NR4
ZNF551	NR4
ATP2B4	NR4
MGA	NR4
SSH2	NR4
CPT1A	NR4
GDAP1	NR4
EPS15L1	NR4
NETO2	NR4
USP9X	NR4
SNX29	NR4
SYT11	NR4
ZNF675	NR4
EP300	NR4
KSR1	NR4
CASC3	NR4
ZNF772	NR4
MEF2D	NR4
TTN-AS1	NR4
LINC01116	NR4
ZNF287	NR4
RNASEL	NR4
AKAP13	NR4
SLC9A9	NR4
RASSF2	NR4
LINC00265	NR4
TPCN1	NR4
ZNF846	NR4
SGSH	NR4
UTRN	NR4
KCND1	NR4
AHRR	NR4
CHIC1	NR4
ZBTB20	NR4
ASH1L	NR4
MORC2	NR4
TAS2R4	NR4
KIFAP3	NR4
HADHA	NR4
KIF1B	NR4
ZBTB10	NR4
RASA3	NR4
CBLB	NR4
CALHM2	NR4
DNHD1	NR4
KRBA1	NR4
BCAS3	NR4
KCNN1	NR4
BEST4	NR4
TMEM94	NR4
SEC31A	NR4
HIST3H2BB	NR4
FUZ	NR4
RASA4B	NR4
TMEM168	NR4
SYNGAP1	NR4
RPS6KA3	NR4
UVRAG	NR4
NIPBL	NR4
WASF2	NR4
ZNF429	NR4
PRRC2C	NR4
HIVEP1	NR4
ASAH2	NR4
ENTPD1	NR4
INPP5F	NR4
IQSEC1	NR4
APBB1	NR4
TRMT12	NR4
UBR5	NR4
PBDC1	NR4
ATP6V0A1	NR4
LYST	NR4
CRTC3	NR4
CACNA1A	NR4
MAP7D3	NR4
GNL3L	NR4
BTBD9	NR4
SCFD2	NR4
JAK1	NR4
TSC2	NR4
ZFP57	NR4
ZNF492	NR4
HERC1	NR4
ERO1B	NR4
DIDO1	NR4
RGPD8	NR4
PHYH	NR4
MED12	NR4
NEU1	NR4
ZFP69B	NR4
PDK2	NR4
NOMO3	NR4
ZNF630	NR4
FAM172A	NR4
BPTF	NR4
GBF1	NR4
ERC1	NR4
ANXA6	NR4
BIN1	NR4
WIZ	NR4
SACS	NR4
GYPC	NR4
SLC35E2	NR4
ZNF70	NR4
STXBP4	NR4
CCDC136	NR4
ARNTL	NR4
SH3BP5	NR4
STK38	NR4
APC	NR4
SCN2A	NR5
TRPV3	NR5
HBA1	NR5
HBA2	NR5
COL24A1	NR5
CPAMD8	NR5
HIST1H4H	NR5
SCN3A	NR5
IGLC7	NR5
HBB	NR5
HIST1H2BG	NR5
ASCL1	NR5
PARM1	NR5
COL9A3	NR5
FAM117A	NR5
UNC13C	NR5
KCNIP2	NR5
IGKV1-8	NR5
KCNN3	NR5
ACTA1	NR5
TRAM2	NR5
OSBP2	NR5
NLRP7	NR5
ICAM2	NR5
SLIT1	NR5
HBD	NR5
GSTM2	NR5
BMP6	NR5
LRRIQ3	NR5
IGHV4-4	NR5
RSPH4A	NR5
DPEP1	NR5
CREB3L2	NR5
SCNN1B	NR5
CHST2	NR5
TMC3-AS1	NR5
IGHM	NR5
TXLNB	NR5
IGLV5-52	NR5
MYL2	NR5
DENND2C	NR5
SEC24D	NR5
NXPE1	NR5
DCC	NR5
NEUROD2	NR5
IGHA2	NR5
UNC79	NR5
GAB1	NR5
CACNA1C-AS1	NR5
RRBP1	NR5
ZNF215	NR5
CCR10	NR5
CASR	NR6
LINC00654	NR6
NEUROG3	NR6
SLC36A1	NR6
PLAGL1	NR6
DLGAP3	NR6
ZMIZ1	NR6
ARRB1	NR6
TRIM58	NR6
RUNDC3A	NR6
SKAP2	NR6
ANPEP	NR6
THBD	NR6
LGALS2	NR6
SEZ6L	NR6
PTGS1	NR6
NEFH	NR6
DISC1	NR6
GPER1	NR6
ZEB2	NR6
DAB2	NR6
TMEM236	NR6
F13A1	NR6
KLHL41	NR6
CH25H	NR6
HAS1	NR6
CACNA1G	NR6
ZEB2-AS1	NR6
CDH23	NR6
FCER1A	NR6
CD300E	NR6
MAMLD1	NR6
ITGA9	NR6
IL6R	NR6
FAT2	NR6
SIPA1L2	NR6
IL1RL2	NR6
MAB21L3	NR6
SH3TC1	NR6
DTNA	NR6
SPOCK3	NR6
SH3PXD2B	NR6
AGBL4	NR6
CD1C	NR6
HORMAD1	NR6
GRASP	NR6
CYP1A1	NR6
PLXDC2	NR6
SLC5A9	NR6
STAB1	NR6
SCN11A	NR6
GAS7	NR6
CAMK1D	NR6
LPCAT2	NR6
ARHGAP20	NR6
GLDN	NR6
CD163L1	NR6
RAB3IL1	NR6
HACD4	NR6
CDH26	NR6
SNCA	NR6
SLC7A8	NR6
SLC6A11	NR6
SNAI1	NR6
SLCO4C1	NR6
GLYATL2	NR6
CD207	NR6
MMP19	NR6
MB21D2	NR6
IL6	NR6
CNR1	NR7
MEF2C	NR7
RASL11A	NR7
ZNF154	NR7
PXDNL	NR7
CR2	NR7
SWAP70	NR7
SLC15A2	NR7
TMPRSS15	NR7
EVC2	NR7
UCHL1	NR7
LINC01013	NR7
SLFN13	NR7
ZYG11A	NR7
PLG	NR7
FAM189A1	NR7
ANKRD34B	NR7
MYT1	NR7
PRDM2	NR7
GJB7	NR7
SSBP2	NR7
TUBB2B	NR7
POU4F1	NR7
FCRL1	NR7
MPP6	NR7
TTN	NR7
ZNF439	NR7
FCRLA	NR7
ZNF827	NR7
CCDC144A	NR7
AFF2	NR7
ZNF141	NR7
ZFAT	NR7
CNR2	NR7
BANK1	NR7
KLHL14	NR7
MAGEB2	NR7
TUBB4A	NR7
ZNF595	NR7
SLC30A8	NR7
SORL1	NR7
TG	NR7
TLR10	NR7
KATNAL2	NR7
CR1	NR7
TP63	NR7
RASGRF1	NR7
MUC12	NR8
LTF	NR8
RBP2	NR8
NEB	NR8
CRABP1	NR8
ALPI	NR8
CEACAM20	NR8
CRABP2	NR8
PHACTR3	NR8
PPP1R14C	NR8
TRIM54	NR8
DUSP27	NR8
ADRA2A	NR8
MEP1B	NR8
SPINK4	NR8
SLC15A1	NR8
REG3A	NR8
MUC20	NR8
ACTRT3	NR8
SLC7A4	NR8
ARHGEF4	NR8
TBX10	NR8
GUCA2A	NR8
NMUR2	NR8
FGF19	NR8
CEL	NR8
CHGB	NR8
MUC3A	NR8
SLC3A1	NR8
TMED6	NR8
GJB1	NR8
ZNF416	NR8
OTOP3	NR8
OPRK1	NR8
SLC13A2	NR8
PCDHB11	NR8
CTAG2	NR8
PCDHA13	NR8
CNGB3	NR8
PIR	NR8
ACE2	NR8
GJB6	NR8
PKP1	NR8
NANOS3	NR8
HS3ST5	NR8
CSAG1	NR8
CHRM3	NR8
CABYR	NR8
TMEM117	NR8
TFF3	NR8
GAST	NR8
RCOR2	NR8
PRSS33	NR8
ZDHHC9	NR8
HRASLS	NR8
LEFTY1	NR8
ZG16	NR8
SLC6A19	NR8
MPV17L	NR8
WNK2	NR8
L1CAM	NR8
CYP2W1	NR8
LYNX1	NR8
NOL4L	NR8
OXGR1	NR8
TINAG	NR8
LRRN1	NR8
ACHE	NR8
PPP1R14D	NR8
AKR1C3	NR8
EDN3	NR8
IQSEC2	NR8
SI	NR8
ME1	NR8
DNAH7	NR8
MACROD2	NR8
MAGEA9B	NR8
SLC5A1	NR8
NWD2	NR8
FGF18	NR8
CRISP2	NR8
PRKG2	NR8
KCNJ3	NR8
CRYM	NR8
WISP3	NR8
SLC39A5	NR8
GUCY2C	NR8
ADH1C	NR8
HGD	NR8
ABCA13	NR8
PRAP1	NR8
CA4	NR8
KBTBD11-OT1	NR8
SCG3	NR8
RAB36	NR8
MYO7B	NR8
SLC34A2	NR8
LINC00870	NR8
SCX	NR8
LFNG	NR8
A4GNT	NR8
AMBP	NR8
CXCL5	NR8
PLEKHA6	NR8
PF4	NR8
IFT140	NR8
KIAA1671	NR8
CTCFL	NR8
FADS6	NR8
ZXDB	NR8
ZNF841	NR8
PRSS51	NR8
SCGN	NR8
TKTL1	NR8
DAGLA	NR8
MAEL	NR8
KCNK5	NR8
C1GALT1C1L	NR8
GCOM1	NR8
IYD	NR8
CYP2B6	NR8
CA14	NR8
TAAR1	NR8
BBS1	NR8
PCDHGB1	NR8
SLC7A9	NR8
OTC	NR8
GJA3	NR8
KCNS1	NR8
LY6D	NR8
LINC00327	NR8
KIAA0319	NR8
C6orf58	NR8
ZG16B	NR8
SLC29A3	NR8
SLC6A8	NR8
ENPP5	NR8
SLC18A1	NR8
PLEKHG6	NR8
TMEM253	NR8
GDPD3	NR8
TRIM17	NR8
ARHGEF11	NR8
UNC93A	NR8
KIAA1549L	NR8
PDE11A	NR8
NMNAT2	NR8
CTAGE9	NR8
REEP1	NR8
C12orf56	NR8
TTC39A	NR8
FAM86C1	NR8
VSTM2L	NR8
MYOM1	NR8
PCLO	NR8
SLC51B	NR8
TDRD5	NR8
CLCA4	NR8
TMEM163	NR8
LAPTM4B	NR8
TNNC1	NR8
ABCB6	NR8
VIL1	NR8
NTS	NR9
CA1	NR9
CADPS	NR9
CACNA1I	NR9
SLC7A10	NR9
SLC6A4	NR9
CHRNB2	NR9
TNR	NR9
CTTNBP2	NR9
PNMA3	NR9
SLC4A10	NR9
RYR1	NR9
DRD2	NR9
FAM153B	NR9
HAVCR1	NR9
KIF5A	NR9
PHEX	NR9
CAMKV	NR9
ERICH3	NR9
SLC4A1	NR9
A2ML1	NR9
AIRE	NR9
P2RX6	NR9
DDIT4L	NR9
BTBD11	NR9
KRT1	NR9
FAM184A	NR9
NYAP2	NR9
PDE6A	NR9
CACNA1B	NR9
DAPK2	NR9
TTBK1	NR9
F5	NR9
ADRB2	NR9
CGA	NR9
NLRP6	NR9
LCN10	NR9
RORA	NR9
TBC1D3I	NR9
CD5	NR9
DLGAP1	NR9
NEK10	NR9
CA10	NR9
PIRT	NR9
CYP17A1	NR9
XKR4	NR9
GFI1B	NR9
IL17A	NR9
RGPD3	NR9
LINC00540	NR9
TINCR	NR9
NTRK2	NR10
SLIT3	NR10
ANGPT1	NR10
RSPO4	NR10
OLFML2A	NR10
FZD10	NR10
CSPG4	NR10
COL14A1	NR10
GUCY1A2	NR10
DAAM2	NR10
TRPC4	NR10
NRIP2	NR10
CNTNAP1	NR10
SCG2	NR10
TBX2	NR10
SEMA5A	NR10
ITGA7	NR10
PEAR1	NR10
PLAC9	NR10
SEMA5B	NR10
MAP1A	NR10
HRC	NR10
CNTN4	NR10
DYNC1I1	NR10
SLCO1C1	NR10
RERG	NR10
PDE3A	NR10
SEMA6D	NR10
NEURL1B	NR10
EBF1	NR10
CDH6	NR10
PLEKHD1	NR10
ANGPT4	NR10
EHD2	NR10
ARHGEF17	NR10
RCAN2	NR10
TBX18	NR10
THSD7B	NR10
ACAN	NR10
SLC35F1	NR10
SYNPO2	NR10
EBF2	NR10
SNX31	NR10
FOXS1	NR10
SLC38A11	NR10
EGFLAM	NR10
ECM2	NR10
KCNT1	NR10
FABP4	NR10
KCNAB1	NR10
SMOC2	NR10
TMEM132E	NR10
TRPC6	NR10
GJC1	NR10
RASL12	NR10
IL34	NR10
AOC3	NR10
CACNA1C	NR10
SGIP1	NR10
DPY19L2	NR10
MGAT3	NR10
CD248	NR10
LINC01197	NR10
REM1	NR10
TNS1	NR10
WNT6	NR10
ADGRB3	NR10
PDGFRB	NR10
LINC01091	NR10
ADGRA2	NR10
GRID2	NR10
MAP1B	NR10
CACNA1H	NR10
CORO2B	NR10
CSRNP3	NR10
LINGO1	NR10
LPL	NR10
OLFML2B	NR10
NOTCH3	NR10
PLXDC1	NR10
PDE9A	NR10
FRZB	NR10
FAM13C	NR10
EPHA3	NR10
CDKL5	NR10
KRT5	NR10
PRSS35	NR10
HSPB2	NR10
HEY2	NR10
MYOZ1	NR10
AKAP12	NR10
PPP1R12B	NR10
TPPP3	NR10
AJAP1	NR10
CCDC102B	NR10
NFATC4	NR10
CACNB2	NR10
KANK2	NR10
C3orf70	NR10
TIMP4	NR10
ADIRF	NR10
RGS5	NR10
RARB	NR10
MARK1	NR10
SYPL2	NR10
NGFR	NR10
MYLK	NR10
TMSB15A	NR10
HIGD1B	NR10
DOK6	NR10
NECAB1	NR10
PALM2-AKAP2	NR10
MOCS1	NR10
RGS7BP	NR10
PDE1A	NR10
SMIM10	NR10
LINC00310	NR10
SLC2A4	NR10
SPTB	NR10
FAM162B	NR10
GRIK3	NR10
ADCY5	NR10
ABCG4	NR10
PLN	NR10
HSPA12A	NR10
NPNT	NR10
ABCC9	NR10
KCNK3	NR10
TBX2-AS1	NR10
FBLN1	NR11
MALRD1	NR11
MYOZ3	NR11
SCARA3	NR11
NRK	NR11
TNNT3	NR11
SVEP1	NR11
PQLC2L	NR11
VIPR2	NR11
SFRP2	NR11
DCN	NR11
FLRT2	NR11
PI16	NR11
COMP	NR11
ELN	NR11
TNXB	NR11
ADAM33	NR11
XPNPEP2	NR11
OGN	NR11
BNC2	NR11
DCX	NR11
ADCYAP1R1	NR11
LPAR1	NR11
ABI3BP	NR11
PRELP	NR11
KLHL13	NR11
NKX3-2	NR11
WIF1	NR11
MFAP5	NR11
FGF10	NR11
TRIM9	NR11
LINC01140	NR11
PODN	NR11
TMEM132C	NR11
OMD	NR11
FBLN2	NR11
EFEMP1	NR11
GPRASP1	NR11
HMCN2	NR11
TRHDE	NR11
NDP	NR11
GDF10	NR11
ABCA8	NR11
TCEAL5	NR11
XG	NR11
SPIN2A	NR11
ANK2	NR11
RIPPLY2	NR11
SLC17A7	NR11
ST8SIA2	NR11
GALNT13	NR11
GSTM5	NR11
PCSK1	NR11
CYBRD1	NR11
SCRG1	NR11
PRRG3	NR11
CCDC80	NR11
PLEKHH2	NR11
CHRDL1	NR11
APOD	NR11
KCNS2	NR11
DCLK1	NR11
SFRP4	NR11
BICC1	NR11
GALNT16	NR11
LRP1	NR11
MUSK	NR11
CGNL1	NR11
SLIT2	NR11
GPR153	NR11
FGF7	NR11
MEDAG	NR11
EYA4	NR11
FZD1	NR11
BOC	NR11
NAV3	NR11
LMX1A	NR11
MYH7B	NR11
PTGDS	NR11
LTBP4	NR11
CRISPLD1	NR11
WNT2B	NR11
PBX1	NR11
C1QTNF2	NR11
CAPN6	NR11
CYP27C1	NR11
C1QTNF3	NR11
COL16A1	NR11
TCTE1	NR11
RUNX1T1	NR11
SCN2B	NR11
PTPRD-AS1	NR11
PLTP	NR11
NAALAD2	NR11
MN1	NR11
HSPB6	NR11
ADGRG4	NR11
CDH9	NR11
IRX6	NR11
EML1	NR12
PAPLN	NR12
FAT4	NR12
GLIS3	NR12
NDNF	NR12
CSMD2	NR12
ZC3H12B	NR12
MMP2	NR12
PAPPA	NR12
PID1	NR12
AMPH	NR12
MMP13	NR12
SH3RF3	NR12
TMEM119	NR12
FBN1	NR12
SV2A	NR12
MAGED4B	NR12
COL9A1	NR12
ROBO2	NR12
GLI3	NR12
PCDHB4	NR12
SORCS2	NR12
COL12A1	NR12
PRKG1	NR12
PAMR1	NR12
PLPPR4	NR12
IQSEC3	NR12
VCAN	NR12
PLXNA4	NR12
COL7A1	NR12
GCK	NR12
SOBP	NR12
FHL1	NR12
UNC5C	NR12
FBLN5	NR12
PCDH18	NR12
SPON1	NR12
ZNF853	NR12
IGDCC4	NR12
DDR2	NR12
HS6ST2	NR12
GABBR2	NR12
PCSK2	NR12
OLFML1	NR12
SALL4	NR12
ADAM23	NR12
EDIL3	NR12
GALNT15	NR12
MRVI1	NR12
PRDM5	NR12
PAPPA-AS1	NR12
TWIST2	NR12
RFTN2	NR12
COL6A1	NR12
LSAMP	NR12
SALL2	NR12
CLMP	NR12
NTF3	NR12
KCNJ6	NR12
FEZ1	NR12
WNT5A	NR12
TSPAN11	NR12
HGF	NR12
BDNF	NR12
SCUBE3	NR12
PTGFR	NR12
PYGO1	NR12
COL6A5	NR12
ROS1	NR12
EMID1	NR12
FOXF1	NR12
MYOCD	NR12
SHISA2	NR12
BEND6	NR12
MAN1C1	NR12
VSTM4	NR12
LRRC17	NR12
PRICKLE1	NR12
MMP3	NR12
PRRX2	NR12
PPFIA2	NR12
LAMC3	NR12
CYGB	NR12
CBLN2	NR12
TRIL	NR12
FAM216B	NR12
MEGF10	NR12
ZNF676	NR12
LAMA1	NR12
OLFML3	NR12
SLC22A17	NR12
ZNF536	NR12
KCNH6	NR12
PRKD1	NR12
TCEAL7	NR12
FGF2	NR12
VASH2	NR12
GLI1	NR12
GLIS1	NR12
MCC	NR12
NPR3	NR12
VGLL3	NR12
EVC	NR12
IL13RA2	NR12
PCOLCE	NR12
TDRD1	NR12
PDZD2	NR12
ZDHHC15	NR12
CCDC8	NR12
ZNF469	NR12
CPED1	NR12
IL1R1	NR12
FOXF2	NR12
PTN	NR12
LUZP2	NR12
F2RL2	NR12
IL11	NR12
FIBIN	NR12
SHC3	NR12
CTSK	NR12
WLS	NR12
ACTC1	NR12
SYT3	NR12
COL6A3	NR12
ATRNL1	NR12
AP3B2	NR12
MOV10L1	NR12
STXBP5L	NR12
CHL1	NR12
PTGER1	NR12
MRGPRF	NR12
PTPRN	NR12
IL24	NR12
LTBP1	NR12
COL3A1	NR12
TMEM151B	NR12
PI15	NR12
DNM1	NR12
IGDCC3	NR12
MSC-AS1	NR12
LRRN4CL	NR12
PALLD	NR12
LCNL1	NR12
FAM110B	NR12
MMP23B	NR12
PADI3	NR12
HUNK	NR12
CDK5R2	NR12
EFEMP2	NR12
COL5A1	NR12
UCN2	NR12
TUSC3	NR12
GPR176	NR12
MMP10	NR12
GNAI1	NR12
DES	NR12
MAGED4	NR12
KCNG1	NR12
ZPLD1	NR12
PCYT1B	NR12
LRCH2	NR12
FAM19A5	NR12
PRICKLE2	NR12
DLL1	NR12
MAPK10	NR12
LRRC15	NR12
CAND2	NR12
CNPY4	NR12
ZP1	NR12
ANTXR1	NR12
ARHGEF33	NR12
NRXN3	NR12
PCBP3	NR12
SLC29A4	NR12
TPST1	NR12
DEFA5	NR13
ARHGAP28	NR13
SDK1	NR13
DAB1	NR13
PDGFRA	NR13
PDE7B	NR13
C1QTNF7	NR13
SDK2	NR13
FBN2	NR13
GRIN2A	NR13
LHFPL3	NR13
NRG1	NR13
NEFM	NR13
HHIP	NR13
ADGRL3	NR13
HMGCLL1	NR13
SCARA5	NR13
NDST4	NR13
COL23A1	NR13
PCDHA4	NR13
CXCL14	NR13
OBSCN	NR13
MFAP4	NR13
MLC1	NR13
TPTEP1	NR13
EDNRB	NR13
PCDHB3	NR13
GRID1	NR13
MYH13	NR13
ZNF208	NR13
LRFN5	NR13
HHIP-AS1	NR13
SGCE	NR13
NLGN4X	NR13
PTCH1	NR13
CCDC181	NR13
DCHS2	NR13
CEP126	NR13
RXRG	NR13
MAMDC2	NR13
PCDHAC1	NR13
PGR	NR13
PCDHA10	NR13
PCDHA11	NR13
TUB	NR13
IGFN1	NR13
KCNH1	NR13
COLEC12	NR13
PLAT	NR13
WNT11	NR13
SCUBE2	NR13
SCN4B	NR13
TENM1	NR13
FREM1	NR13
PAPPA2	NR13
NEGR1	NR13
NELL1	NR13
DACH2	NR13
DYNC2H1	NR13
MYH2	NR13
LINC00473	NR13
SOX6	NR13
DPT	NR13
PCDHA6	NR13
UNC80	NR13
RHOXF1-AS1	NR13
IGFBP5	NR13
RNF150	NR13
HOXA2	NR13
ENPP6	NR13
PTPRT	NR13
TEX11	NR13
GFRA1	NR13
CNTFR	NR13
COL4A6	NR13
LRP4	NR13
RGS6	NR13
CTNND2	NR13
BMP5	NR13
HIF3A	NR13
COL4A5	NR13
ADAMTS9-AS2	NR13
NPAS3	NR13
NSG1	NR13
FLG-AS1	NR13
TRPA1	NR13
PCDHA5	NR13
PCDHA3	NR13
GBP5	R1
IL32	R1
KRT86	R1
RARRES3	R1
GZMH	R1
IFNG	R1
LINC01260	R1
LAG3	R1
GBP6	R1
GZMB	R1
FASLG	R1
APOBEC3G	R1
SLF1	R1
CKLF-CMTM1	R1
CRTAM	R1
NKG7	R1
DBH	R1
JAKMIP1	R1
APOBEC3H	R1
CD8A	R1
GZMA	R1
CXCR4	R1
TMEM155	R1
DBH-AS1	R1
ZNF683	R1
EDARADD	R1
AKAP5	R1
KLRK1	R1
CCL5	R1
PLEKHF1	R1
LCK	R1
MMP25-AS1	R1
XCL2	R1
KLRC1	R1
CXCL11	R2
HAPLN3	R2
UBD	R2
SLC22A1	R2
LINC00920	R2
GSDMC	R2
PLK2	R2
CLUAP1	R2
SSFA2	R2
PCBP4	R2
CSRNP2	R2
PROSER2	R2
FOXD4	R2
CRP	R2
ARNTL2	R2
PVR	R2
RCN1	R2
CD320	R2
ASB9	R2
PTTG1IP	R2
REXO2	R2
MDFI	R2
BTBD2	R2
CTXN1	R2
DNAJC12	R2
DPCD	R2
MEX3D	R2
ZNF205	R2
LRRC8A	R2
RANBP6	R2
METRN	R2
CDA	R2
TNFRSF10B	R2
LMBR1	R2
MSANTD3	R2
ENKD1	R2
ITPKC	R2
SCD5	R2
HPX	R3
HP	R3
PRKCG	R3
CALB2	R3
DMKN	R3
ITIH3	R3
ERICH2	R3
FGB	R3
SEMA3A	R3
DPYS	R3
CAMK2N2	R3
ALB	R3
LURAP1L	R3
PHLDA1	R3
ITIH4	R3
ACP7	R3
HSD17B6	R3
ETNPPL	R3
C1RL	R3
ERRFI1	R3
FGG	R3
NRTN	R3
CP	R3
RARRES1	R3
FGL1	R3
ST7-AS1	R3
CYB5R2	R3
ELOVL3	R3
PNMA2	R3
INHBE	R3
TTC36	R3
SLC25A18	R3
TDO2	R3
KLKB1	R3
IL15RA	R3
KLK6	R4
ITIH1	R4
BATF2	R4
HSBP1L1	R4
BANCR	R4
SIX4	R4
VSNL1	R4
LINC00707	R4
ORM1	R4
FRMD5	R4
TNS4	R4
KRT6A	R4
KRT80	R4
ZNF232	R4
APOH	R4
CYSRT1	R4
TFAP2A-AS1	R4
LEMD1	R4
KRT18	R4
SPRR3	R4
SAA4	R4
KRT6B	R4
LAMC2	R4
CDCP1	R4
CADM4	R4
KIAA0895	R4
UNC5A	R4
SLC25A47	R4
PLA2G2A	R4
EPHA2	R4
GJB3	R4
DNAAF3	R4
LRG1	R4
USP43	R4
CYP2E1	R4
ACTBL2	R4
SFN	R4
GCAT	R4
SCEL	R4
CCDC51	R4
BLACAT1	R4
SHB	R4
MIA-RAB4B	R4
KLK8	R4
C2CD4C	R4
MCIDAS	R4
SH3TC2	R4
MUC16	R4
HAS3	R4
PLIN5	R4
DOCK3	R4
VTN	R4
FOSL1	R4
KLK7	R4
MORC4	R4
MIA	R4
TMEM40	R4
ZMYND19	R4
NKX3-1	R4
HS3ST1	R4
GLS2	R4
SH3PXD2A-AS1	R4
LMTK3	R4
SPINT2	R4
TNNT1	R4
GC	R4
SERPINA5	R4
TRIM29	R4
KRT16	R4
SEC14L2	R4
CBX8	R4
STRIP2	R4
PPP1R13L	R4
LRP11	R4
LSR	R4
DHRS2	R4
BBC3	R4
MDK	R4
C19orf57	R4
LINC00659	R4
AUNIP	R4
CHRNA5	R4
SYT12	R4
TTPA	R4
TFAP2A	R4
SEMA4B	R4
MBOAT2	R4
TONSL	R4
PROZ	R4
KLC3	R4
TNFRSF12A	R4
PCSK4	R4
CCNO	R4
GJB4	R4
SYT8	R4
ALDH4A1	R4
KRT8	R4
KLK11	R4
CNTD2	R4
SYCE2	R5
AIM2	R5
CENPH	R5
GCHFR	R5
STMN1	R5
HAUS1	R5
CENPU	R5
HIST2H2AC	R5
YEATS4	R5
GPR87	R5
BUB3	R5
MND1	R5
XKRX	R5
DDB2	R5
CDCA4	R5
EXOSC3	R5
CYP2C8	R5
PCNA	R5
DUT	R5
HMGB2	R5
TAT	R5
PCED1B	R5
SLC9A7	R5
ELP6	R5
APOM	R5
HAUS6	R5
NEMP2	R5
EXOSC9	R5
RTKN2	R5
SGPP1	R5
RAD18	R5
ARL6IP6	R5
PSRC1	R5
SLBP	R5
ATP8B3	R5
CHAF1B	R5
PBK	R5
RFC5	R5
MTF2	R5
EXOSC8	R5
FANCG	R5
MIS18A	R5
RFC2	R5
DTYMK	R5
CDC25A	R5
SAAL1	R5
ERI1	R5
PHF19	R5
POLD1	R5
PAQR4	R5
CDT1	R5
FBXO5	R5
USP1	R5
SFXN1	R5
RAD51	R5
RFWD3	R5
POC1A	R5
SUPT16H	R5
OXCT1	R5
AKAP3	R5
H2AFX	R5
CENPN	R5
PLK4	R5
KREMEN2	R5
PKMYT1	R5
XRCC3	R5
MRPL39	R5
E2F7	R5
PIDD1	R5
UBE2S	R5
LMNB2	R5
YWHAE	R6
CCT2	R6
DCTD	R6
KDSR	R6
FDXR	R6
CAPRIN2	R6
SSX2IP	R6
ETV7	R6
MNAT1	R6
LRRC42	R6
RCL1	R6
NAE1	R6
GPN3	R6
ADNP2	R6
PSMD6	R6
SLC35F2	R6
PRPS2	R6
CTNNAL1	R6
SHMT2	R6
MTAP	R6
EIF5A	R6
FBXL16	R6
AEN	R6
THOP1	R6
TM7SF3	R6
IER5L	R6
BCAT2	R6
SLC27A5	R6
ZNF20	R6
CLTA	R6
MFSD14B	R6
SNAPC3	R6
ZNF770	R6
ATF5	R6
TMEM87A	R6
PIH1D1	R6
CDK5	R6
FBXO22	R6
NUB1	R6
FAM3C	R6
RMDN3	R6
TMEM33	R6
LRRC61	R6
TEX10	R6
STOML2	R6
SPATA5L1	R6
RUVBL2	R6
HAUS2	R6
PAFAH1B3	R6
DNTTIP1	R6
CCT7	R6
ACAT1	R6
ARRDC1	R6
SMU1	R6
DNAJC25	R6
FPGS	R6
ASB7	R6
THG1L	R6
GPN1	R6
ATMIN	R6
PLRG1	R6
RRM2B	R6
CHMP5	R6
MRPL50	R6
DENR	R6
SLC39A6	R6
NUP54	R6
PMPCA	R6
ZNF212	R6
CLPX	R6
YARS2	R6
TRIB2	R6
DAZAP1	R6
CNOT7	R6
ADPRHL2	R6
ATAD1	R6
HMG20B	R6
MECR	R6
ZNF544	R6
TMEM38B	R6
NOB1	R6
HAGHL	R6
ING2	R6
C21orf59	R6
TXNL1	R6
NUP37	R6
OARD1	R6
MED31	R6
MRPL28	R6
PTRH1	R6
ATG101	R6
CLPP	R6
UBE2F	R6
POMGNT2	R6
RPUSD2	R6
RARS	R6
ARPC5L	R6
GATB	R6
YRDC	R6
RWDD4	R6
DHODH	R6
RPUSD4	R6
LONP1	R6
COQ2	R6
SMNDC1	R6
UGCG	R6
MINPP1	R6
NUTF2	R6
EXOSC7	R6
NTMT1	R6
SCLY	R6
SIRT1	R6
DDX47	R6
PPM1J	R6
TMEM237	R6
RCC1	R6
GRHPR	R6
SUSD4	R6
TXNL4B	R6
METTL5	R6
AKT1	R6
NIP7	R6
ZCCHC4	R6
CPSF4	R6
PARP3	R6
EBNA1BP2	R6
DIMT1	R6
FRS3	R6
LRRC8D	R6
TFB1M	R6
WRNIP1	R6
PDXK	R6
POLR2D	R6
PLD6	R6
ZNF282	R6
MARCHF5	R6
GLOD4	R6
TMEM41B	R6
EIF2S1	R6
RBMXL1	R6
SCO1	R6
TOMM5	R6
EMC6	R6
LLPH	R6
C18orf25	R6
IPPK	R6
ARMC10	R6
NUDT2	R6
FAM169A	R6
ATG16L1	R6
RBCK1	R6
ACP6	R6
THOC3	R6
TMEM62	R6
MRPS22	R6
WDR34	R6
SYNCRIP	R6
EXOSC2	R6
NKIRAS1	R6
PPP2R2A	R6
IFIT5	R6
NOC3L	R6
CAAP1	R6
COPS2	R6
ADCK2	R6
CDK7	R6
OGFOD1	R6
SGTA	R6
ARMT1	R6
RWDD2B	R6
TLE6	R6
KIAA1191	R6
ISCA2	R6
VEZT	R6
C12orf10	R6
LYPLA2	R6
LYRM1	R6
BYSL	R6
CSNK2A2	R6
ZNF48	R6
SPA17	R6
CPOX	R6
SURF6	R6
TRAFD1	R6
CCAR2	R6
TTI2	R6
NUDCD1	R6
PDP2	R6
RPP25L	R6
SLC25A28	R6
SARNP	R6
CCNJ	R6
C12orf29	R6
TSFM	R6
SH3GLB2	R6
UHMK1	R6
FKBP4	R6
CIAPIN1	R6
ERO1A	R6
SDCBP2-AS1	R6
TOR1A	R6
PRMT1	R6
GOT1	R6
PPA1	R6
SDCCAG3	R6
CDC34	R6
HDAC2	R6
WDR18	R6
MFSD14C	R6
CNP	R6
TSR1	R6
PDE6D	R6
WARS	R7
TNFSF9	R7
LAP3	R7
GBP4	R7
RPL22L1	R7
UBE2L6	R7
HPS3	R7
PMAIP1	R7
CCT8	R7
TAP1	R7
BST2	R7
PSMB9	R7
DPP7	R7
FXYD5	R7
LY6E	R7
DNAJA1	R7
PSMB8-AS1	R7
STAT1	R7
M6PR	R7
MDM2	R7
MT1F	R7
KARS	R7
HLA-B	R7
CKLF	R7
PSMB10	R7
PSMB8	R7
CBFB	R7
PARP9	R7
CD47	R7
GTF2A2	R7
VRK2	R7
ACD	R7
TMEM107	R7
PKM	R7
GBP1	R7
LINS1	R7
DDX20	R7
MPHOSPH6	R7
RPF1	R7
HLA-F	R7
XAF1	R7
LTA4H	R7
PSME2	R7
CNPY2	R7
CD274	R7
BCL2L11	R7
MT2A	R7
SLC38A2	R7
IFITM1	R7
GCH1	R7
RAP1GDS1	R7
UHRF2	R7
IRF1	R7
NMI	R7
IFI6	R7
IFI35	R7
HLA-C	R7
NUDT4	R7
DCXR	R7
BZW1	R7
SIK1	R7
BTG3	R7
ATPAF2	R7
MT1X	R7
TTC19	R7
ANXA1	R7
BAX	R7
EPSTI1	R7
SET	R7
NAP1L4	R7
HLA-A	R7
USP30-AS1	R7
MIF	R7
NEDD1	R7
S100A11	R7
CCSAP	R7
DNAJC17	R7
PFDN1	R7
SNX6	R7
ARPP19	R7
CD74	R7
KRR1	R7
HNRNPC	R7
TRIM21	R7
C11orf58	R7
NECAP2	R7
TRMO	R7
TBK1	R7
RTCA	R7
DHX58	R7
FAM96B	R7
PCMT1	R7
TAP2	R7
TRIM22	R7
FAS	R7
UBE2N	R7
CCNH	R7
CCT4	R7
GTF2B	R7
CTRL	R7
GTF2F1	R7
TBPL1	R7
EXOSC6	R7
HLA-E	R7
TMSB10	R7
PITPNC1	R7
ULK4	R7
HNRNPDL	R7
EIF5AL1	R7
C1orf52	R7
SRSF7	R7
CMPK2	R7
OAS2	R7
AMIGO2	R7
EIF3M	R7
REEP5	R7
ERH	R7
TUBA1B	R7
ANKRD37	R7
PPP4C	R7
CMTR2	R7
TCEA1	R7
SRSF3	R7
CNN2	R7
THRAP3	R7
USP18	R7
PSMA4	R7
[truncated: 80 more rows]
