# Supplementary material for: Parallel single-cell and bulk transcriptome analyses reveal key features of the gastric tumor microenvironment
Source: Genome Biol. 2022 Dec 22;23:265. doi: 10.1186/s13059-022-02828-2 (PMC9773611; doi:10.1186/s13059-022-02828-2)
Supplement: Supplementary file 7 — Additional file 7: Table S6. Gene signature ROC classifier scores. [file 13059_2022_2828_MOESM7_ESM.xlsx]

## Sheet: Sheet1
Table S6: Gene signature ROC classifier scores
Cluster	AUC	Youden_index	TPR	FPR
T27_CD8-Cycling_	0.853535	43.5464	0.75	0.0606061
M16_cDC_CLEC9A	0.828283	3.98803	0.666667	0.0606061
I01_NK_FCGR3A	0.818182	48.057	0.666667	0.0909091
T20_CD8-RM_LAG3	0.818182	43.8457	0.75	0.151515
T15_CD8-Eff_GNLY	0.815657	42.1634	0.75	0.151515
CD8_T	0.815657	2.35188	0.833333	0.272727
T19_CD8-Naive_IL7R-norm	0.815657	2.35188	0.833333	0.272727
T26_CD8-EMRA_LMNA-norm	0.813131	20.6111	0.916667	0.272727
T23_CD8-EM_GLNY-norm	0.805556	15.8427	0.75	0.0909091
T22_CD8-EMRA_LMNA	0.805556	30.2206	0.75	0.151515
T25_CD8-Ex_HAVCR2	0.792929	13.7239	0.666667	0.0909091
T11_CD4-Reg_FOXP3	0.785354	0.831644	0.833333	0.212121
T06_CD4-FH_CXCL13	0.775253	0.429707	0.75	0.242424
T12_CD4-Cycling_	0.772727	44.8023	0.75	0.181818
T18_CD8-IEL_CD160	0.767677	16.381	0.833333	0.333333
M11_Macro_SPP1	0.757576	115.435	0.583333	0.0909091
M06_Macro_SLC40A1	0.755051	158.082	0.666667	0.0909091
M14_Macro_CCL2	0.755051	158.082	0.666667	0.0909091
B12_Cycling_	0.727273	21.2522	0.5	0.0606061
T17_CD8-Naive_IL7R	0.717172	33.9635	0.833333	0.30303
T14_CD8-EM_GZMK	0.704545	23.826	0.833333	0.333333
T01_CD4-Reg_ICOS	0.694444	3.45038	0.916667	0.545455
M10_Neutro_CSF3R	0.686869	194.014	0.583333	0.212121
M13_Mono_VCAN	0.679293	85.1253	0.833333	0.363636
M17_cDC_LAMP3	0.674242	3.64449	0.916667	0.484848
M04_Macro_C3	0.671717	502.683	0.5	0.0909091
T13_CD8-Naive_IL7R-norm	0.666667	5.44602	0.583333	0.272727
M08_Mono_INHBA	0.661616	127.841	0.583333	0.212121
M07_Macro_APOE	0.661616	455.834	0.5	0.0606061
B02_Naive_CCR7	0.661616	2.14137	0.833333	0.363636
M02_Mono_CD14	0.64899	46.4191	0.833333	0.393939
T24_CD8-TLS_CXCL13	0.626263	0.792998	0.75	0.454545
P04_IgGκ	0.60101	1680.1	0.333333	0.0606061
P03_IgGλ	0.585859	1627.46	0.333333	0.0909091
EN01_Arteries_TSPAN2	0.578283	64.1331	0.583333	0.272727
F01_Resting_SLPI	0.570707	27.3223	0.583333	0.272727
T02_CD4-Naive_CCR7	0.570707	7.48329	0.833333	0.545455
EP11_MSC_CLDN7	0.568182	233.632	0.666667	0.454545
T09_CD4-CM_NR4A2	0.568182	7.61421	0.833333	0.545455
T07_CD4-CM_LMNA	0.542929	0.991087	1	0.818182
P01_IgAλ	0.537879	23.247	1	0.757576
M18_pDC_CLEC4C	0.530303	0.0734893	0.916667	0.757576
M03_cDC_CD1C	0.522727	362.156	0.75	0.545455
EP05_GMC_REG3A	0.517677	593.878	0.75	0.515152
M09_Macro_F13A1	0.517677	270.066	0.75	0.515152
P02_IgAκ	0.517677	21.3967	1	0.787879
T08_CD4-EM_CCL5	0.512626	2.88565	0.5	0.30303
B05_Memory_CD99	0.505051	0.278064	0.75	0.545455
EP02_GMC_	0.502525	72.3428	0.583333	0.424242
B01_Memory_IGHA1	0.5	0.286618	0.833333	0.636364
B10_Memory_IGHG4	0.5	0.286618	0.833333	0.636364
EP13_PMC_AKR1B10	0.5	72.728	0.916667	0.606061
B04_Memory_CD69	0.497475	0.512295	0.666667	0.484848
B11_Memory_LTB	0.497475	0.512295	0.666667	0.484848
B06_Unswitched_IGHM	0.494949	0.191079	0.916667	0.757576
B09_GCB_LRMP	0.494949	0.191079	0.916667	0.757576
M05_Mono_VCAN	0.482323	460.229	0.666667	0.545455
EP16_Parietal_GIF	0.482323	0.0553762	0.833333	0.606061
EP01_Enterocyte_APOA1	0.477273	260.86	0.25	0.0909091
EP14_GMC_RNU12	0.467172	0.101575	1	0.848485
EP15_GMC_FMOD	0.467172	0.101575	1	0.848485
EP10_GMC_	0.457071	53.9573	0.916667	0.69697
B07_Memory_RGS1	0.44697	0.300344	0.916667	0.818182
EP03_PMC_CEACAM5	0.44697	30.5705	0.75	0.69697
EP06_PMC_	0.44697	30.5705	0.75	0.69697
M19_Mast_	0.444444	24.5175	0.666667	0.575758
EP09_Chief_NBPF12	0.439394	54.6768	0.583333	0.454545
P05_IgMλ	0.439394	15.3275	1	0.727273
F05_Resting_JAM2	0.436869	160.866	0.25	0.121212
EP04_PMC_	0.436869	2.92845	0.833333	0.606061
T10_CD4-H17_IL17A	0.434343	0.801996	1	0.878788
F03_Resting_PTHLH	0.424242	5.71475	0.25	0.181818
EN11_Immature_COL4A1	0.421717	8.72212	1	0.939394
EP08_PMC_	0.421717	559.425	0.5	0.454545
F09_Resting_IGF1	0.411616	169.773	0.25	0.121212
F10_Resting_	0.40404	35.9949	0.333333	0.181818
EN05_Lymphatic_PROX1	0.40404	1988.9	0.0833333	0
P06_IgMκ	0.396465	9.45077	0.916667	0.787879
EP07_GMC_	0.386364	49.6509	0.75	0.666667
EN06_Pericyte_RGS5	0.383838	19.5689	0.416667	0.333333
G01_Glial_	0.338384	3.42876	0.166667	0.0909091
F12_Myo_ANGPT2	0.338384	42.938	0.166667	0.0909091
F02_Resting_MYOC	0.328283	47.914	0.25	0.151515
F13_Activated_CTHRC1	0.30303	#NUM!	0	0
Fib	0.29798	#NUM!	0	0
F07_Myo_RERGL	0.29798	442.504	0.166667	0.030303
F11_Myo_MT1A	0.292929	#NUM!	0	0
EN03_Immature/Tip_VWA1	0.292929	#NUM!	0	0
F08_Activated_VSTM2A	0.282828	4.74728	1	0.969697
EN09_Veins_MT2A	0.277778	1.66042	1	0.939394
F06_Resting_	0.270202	#NUM!	0	0
EN13_Veins_CCL14	0.265152	1.10888	1	0.969697
EN12_Veins_IL6	0.257576	1.09199	1	0.969697
EN04_Capillaries_CA4	0.242424	#NUM!	0	0
EN02_Postcapillary_CPE	0.209596	#NUM!	0	0
EN10_Activated_SERPINE1	0.207071	#NUM!	0	0
EN07_Immature_APLNR	0.191919	#NUM!	0	0
F14_Activated_ADAM28	0.184343	1.74724	1	0.969697
